# Supplementary material for: Steviamine, a new class of indolizidine alkaloid [(1R,2S,3R,5R,8aR)-3-hydroxy­meth­yl-5-methyl­octa­hydro­indolizine-1,2-diol hydro­bromide]
Source: Acta Crystallogr Sect E Struct Rep Online. 2009 Oct 28;65(Pt 11):o2904–5. doi: 10.1107/S1600536809043827 (PMC2971327; doi:10.1107/S1600536809043827)
Supplement: Supplementary file 1 [file e-65-o2904-sup1.cif]

##############################################################################
###                                                                        ###
###        Electronic paper (Acta Crystallographica Section E)             ###
###                                                                        ###
##############################################################################
#                                                                            #
# This CIF contains the data in a paper accepted for publication in Acta     #
# Crystallographica Section E. It conforms to the requirements of Notes      #
# for Authors for Section E, and has been peer reviewed under the auspices   #
# of the IUCr Commission on Journals.                                        #
#                                                                            #
# Full details of the Crystallographic Information File format               #
# are given in the paper "The Crystallographic Information File (CIF):       #
# a New Standard Archive File for Crystallography" by S. R. Hall, F. H.      #
# Allen and I. D. Brown [Acta Cryst. (1991), A47, 655-685].                  #
#                                                                            #
# The current version of the core CIF dictionary is obtainable from          #
# ftp://ftp.iucr.org/pub/cif_core.dic. The current version number is 2.4.    #
#                                                                            #
# Software is freely available for graphical display of the structure(s) in  #
# this CIF.  For information consult the CIF home page http://www.iucr.org/  #
# cif/home.html                                                              #
#                                                                            #
# This file may be used for bona fide research purposes within the           #
# scientific community so long as proper attribution is given to the journal # 
# article from which it was obtained.                                        #
#                                                                            #
##############################################################################
                                             
data_I
_audit_creation_method     CRYSTALS_ver_12.86
_chemical_name_systematic
;
(1<i>R</i>,2<i>S</i>,3<i>R</i>,5<i>R</i>,8a<i>R</i>)-3-Hydroxymethyl-5-
methyloctahydroindolizine-1,2-diol hydrobromide
;
_chemical_name_common     'Steviamine'
_chemical_formula_sum     'C10 H20 N1 +, Br -'
_chemical_formula_iupac     'C10 H20 N1 +, Br -'
_chemical_formula_weight     282.18
_chemical_melting_point     'not measured'
_symmetry_cell_setting     'Orthorhombic'
_symmetry_space_group_name_H-M     'P 21 21 21 '
_symmetry_space_group_name_Hall     'P 2ac 2ab'
loop_
    _symmetry_equiv_pos_as_xyz
    'x,y,z'
    'x+1/2,-y+1/2,-z'
    '-x,y+1/2,-z+1/2'
    '-x+1/2,-y,z+1/2'
_cell_length_a     8.46160(10)
_cell_length_b     8.87620(10)
_cell_length_c     15.8270(2)
_cell_angle_alpha     90
_cell_angle_beta     90
_cell_angle_gamma     90
_cell_volume     1188.72(2)
_cell_formula_units_Z     4
_cell_measurement_reflns_used     1544
_cell_measurement_theta_min     5
_cell_measurement_theta_max     27
_cell_measurement_temperature     150
_exptl_crystal_description     'plate'
_exptl_crystal_colour     'colourless'
_exptl_crystal_size_max     0.46
_exptl_crystal_size_mid     0.46
_exptl_crystal_size_min     0.26
_exptl_crystal_density_diffrn     1.577
_exptl_crystal_density_meas     ?
_exptl_crystal_density_method     'not measured'
_exptl_crystal_F_000     584
_exptl_absorpt_coefficient_mu     3.447
_exptl_absorpt_correction_type     multi-scan
_exptl_absorpt_process_details     '(DENZO/SCALEPACK; Otwinowski & Minor, 1997)'
_exptl_absorpt_correction_T_min     0.20
_exptl_absorpt_correction_T_max     0.41
_diffrn_ambient_temperature     150
_diffrn_radiation_type     'Mo K\a'
_diffrn_radiation_wavelength     0.71073
_diffrn_radiation_monochromator     'graphite'
_diffrn_measurement_device_type     'Nonius KappaCCD area-detector'
_diffrn_measurement_device     'Nonius KappaCCD'
_diffrn_measurement_method     \w
_diffrn_reflns_number     2675
_diffrn_reflns_av_R_equivalents     0.042
_diffrn_reflns_theta_min     5.101
_diffrn_reflns_theta_max     27.451
_diffrn_reflns_theta_full     26.353
_diffrn_measured_fraction_theta_max     0.987
_diffrn_measured_fraction_theta_full     0.990
_diffrn_reflns_limit_h_min     -10
_diffrn_reflns_limit_h_max     10
_diffrn_reflns_limit_k_min     -11
_diffrn_reflns_limit_k_max     11
_diffrn_reflns_limit_l_min     -20
_diffrn_reflns_limit_l_max     20
_diffrn_standards_number     0
_diffrn_standards_interval_count     .
_diffrn_standards_interval_time     .
_diffrn_standards_decay_%     .
_reflns_number_total     2658
_reflns_number_gt     2484
_reflns_threshold_expression     I>2\s(I)
_refine_ls_structure_factor_coef     Fsqd
_refine_ls_matrix_type     full
_refine_ls_R_factor_all     0.0291
_refine_ls_R_factor_gt     0.0251
_refine_ls_wR_factor_all     0.0522
_refine_ls_wR_factor_gt     0.0505
_refine_ls_wR_factor_ref     0.0522
_refine_ls_goodness_of_fit_ref     1.0003
_refine_ls_number_reflns     2658
_refine_ls_number_parameters     138
_refine_ls_number_restraints     0
_refine_ls_hydrogen_treatment     constr
_refine_ls_weighting_scheme     calc
_refine_ls_weighting_details
;
Method= Modified Sheldrick
w=1/[\s^2^(F^2^) + ( 0.01P)^2^ + 0.86P], where P=[max(Fo^2^,0) + 2Fc^2^]/3
;
_atom_sites_solution_hydrogens     geom
_atom_sites_solution_primary     direct
_refine_ls_shift/su_max     0.001023
_refine_diff_density_max     0.37
_refine_diff_density_min     -0.52
_refine_ls_extinction_method     'Larson (1970), Equation 22'
_refine_ls_extinction_coef     75(8)
_refine_ls_abs_structure_details     'Flack (1983), 1102 Friedel-pairs'
_refine_ls_abs_structure_Flack     0.002(10)
loop_
    _atom_type_symbol
    _atom_type_scat_dispersion_real
    _atom_type_scat_dispersion_imag
    _atom_type_scat_source
    C 0.0033 0.0016 'International Tables Vol C 4.2.6.8 and 6.1.1.4'
    H 0.0000 0.0000 'International Tables Vol C 4.2.6.8 and 6.1.1.4'
    Br -0.2901 2.4595 'International Tables Vol C 4.2.6.8 and 6.1.1.4'
    N 0.0061 0.0033 'International Tables Vol C 4.2.6.8 and 6.1.1.4'
    O 0.0106 0.0060 'International Tables Vol C 4.2.6.8 and 6.1.1.4'
_computing_data_collection     'COLLECT (Nonius, 2001).'
_computing_cell_refinement     'DENZO/SCALEPACK (Otwinowski & Minor, 1997)'
_computing_data_reduction     'DENZO/SCALEPACK (Otwinowski & Minor, 1997)'
_computing_structure_solution     'SIR92 (Altomare <i>et al.</i>,  1994)'
_computing_structure_refinement     'CRYSTALS (Betteridge <i>et al.</i>,  2003)'
_computing_molecular_graphics     'CAMERON (Watkin <i>et al.</i>,  1996)'
_computing_publication_material     'CRYSTALS (Betteridge <i>et al.</i>,  2003)'
loop_
    _atom_site_type_symbol
    _atom_site_label
    _atom_site_fract_x
    _atom_site_fract_y
    _atom_site_fract_z
    _atom_site_U_iso_or_equiv
    _atom_site_adp_type
    _atom_site_occupancy
    _atom_site_disorder_assembly
    _atom_site_disorder_group
    Br Br1 0.29652(3) 0.79140(2) 0.693045(16) 0.0373 Uani 1.0000 . .
    O O2 -0.0613(2) 0.2681(2) 0.63610(12) 0.0470 Uani 1.0000 . .
    C C3 0.0377(3) 0.3939(3) 0.65007(17) 0.0381 Uani 1.0000 . .
    C C4 0.1564(4) 0.3703(3) 0.72343(15) 0.0436 Uani 1.0000 . .
    O O5 0.1230(3) 0.2427(2) 0.77338(12) 0.0682 Uani 1.0000 . .
    C C6 0.3207(4) 0.3611(2) 0.68353(14) 0.0362 Uani 1.0000 . .
    N N7 0.2994(3) 0.45785(19) 0.60566(10) 0.0248 Uani 1.0000 . .
    C C8 0.1381(3) 0.4183(3) 0.57125(14) 0.0267 Uani 1.0000 . .
    C C9 0.0873(3) 0.5356(3) 0.50829(16) 0.0349 Uani 1.0000 . .
    C C10 0.2069(4) 0.5435(3) 0.43633(14) 0.0389 Uani 1.0000 . .
    C C11 0.3726(3) 0.5724(3) 0.47093(16) 0.0394 Uani 1.0000 . .
    C C12 0.4244(3) 0.4594(3) 0.53787(15) 0.0330 Uani 1.0000 . .
    C C13 0.5841(3) 0.4996(4) 0.5756(2) 0.0490 Uani 1.0000 . .
    C C14 0.3784(4) 0.2019(3) 0.66419(17) 0.0517 Uani 1.0000 . .
    O O15 0.2695(3) 0.12282(19) 0.61308(12) 0.0522 Uani 1.0000 . .
    H H31 -0.0258 0.4840 0.6613 0.0459 Uiso 1.0000 . .
    H H41 0.1545 0.4576 0.7609 0.0522 Uiso 1.0000 . .
    H H61 0.4003 0.4116 0.7186 0.0435 Uiso 1.0000 . .
    H H81 0.1481 0.3216 0.5435 0.0325 Uiso 1.0000 . .
    H H92 0.0822 0.6334 0.5366 0.0421 Uiso 1.0000 . .
    H H91 -0.0170 0.5096 0.4861 0.0419 Uiso 1.0000 . .
    H H102 0.1762 0.6219 0.3973 0.0473 Uiso 1.0000 . .
    H H101 0.2044 0.4458 0.4063 0.0468 Uiso 1.0000 . .
    H H111 0.3741 0.6720 0.4958 0.0478 Uiso 1.0000 . .
    H H112 0.4450 0.5700 0.4237 0.0485 Uiso 1.0000 . .
    H H121 0.4243 0.3580 0.5138 0.0384 Uiso 1.0000 . .
    H H132 0.6602 0.5024 0.5310 0.0746 Uiso 1.0000 . .
    H H131 0.5781 0.5970 0.6021 0.0735 Uiso 1.0000 . .
    H H133 0.6131 0.4254 0.6167 0.0738 Uiso 1.0000 . .
    H H141 0.3923 0.1509 0.7163 0.0614 Uiso 1.0000 . .
    H H142 0.4798 0.2080 0.6355 0.0607 Uiso 1.0000 . .
    H H151 0.2850 0.0336 0.6278 0.0778 Uiso 1.0000 . .
    H H21 -0.1216 0.2726 0.6762 0.0723 Uiso 1.0000 . .
    H H51 0.0999 0.1687 0.7424 0.1018 Uiso 1.0000 . .
    H H71 0.2900 0.5607 0.6279 0.0500 Uiso 1.0000 . .
loop_
    _atom_site_aniso_label
    _atom_site_aniso_U_11
    _atom_site_aniso_U_22
    _atom_site_aniso_U_33
    _atom_site_aniso_U_12
    _atom_site_aniso_U_13
    _atom_site_aniso_U_23
    Br1 0.04557(13) 0.02142(11) 0.04505(13) -0.00181(11) 0.00573(13)
                                                                    -0.00477(10)
    O2 0.0451(11) 0.0463(11) 0.0495(11) -0.0168(9) 0.0134(8) 0.0013(9)
    C3 0.0472(16) 0.0264(12) 0.0406(14) -0.0030(11) 0.0188(12) -0.0031(10)
    C4 0.078(2) 0.0311(12) 0.0220(11) -0.0217(13) 0.0128(12) -0.0036(9)
    O5 0.1153(19) 0.0591(14) 0.0301(9) -0.0488(13) -0.0052(11) 0.0145(9)
    C6 0.0647(17) 0.0209(10) 0.0230(11) -0.0009(11) -0.0096(13) 0.0022(9)
    N7 0.0324(9) 0.0199(8) 0.0220(8) -0.0004(9) 0.0005(9) -0.0002(6)
    C8 0.0307(12) 0.0229(10) 0.0266(11) -0.0031(9) 0.0027(10) -0.0016(8)
    C9 0.0349(13) 0.0358(13) 0.0339(13) 0.0056(11) -0.0047(11) -0.0005(11)
    C10 0.0489(14) 0.0414(13) 0.0263(11) 0.0028(14) -0.0021(13) 0.0093(10)
    C11 0.0466(15) 0.0391(14) 0.0326(13) -0.0071(12) 0.0113(12) 0.0065(11)
    C12 0.0317(13) 0.0356(13) 0.0316(12) 0.0015(10) 0.0044(10) -0.0048(10)
    C13 0.0316(14) 0.0627(19) 0.0526(17) 0.0008(13) 0.0022(13) -0.0101(14)
    C14 0.091(2) 0.0238(12) 0.0401(13) 0.0082(16) -0.0209(14) -0.0002(12)
    O15 0.0927(18) 0.0219(8) 0.0419(10) 0.0030(10) -0.0184(11) -0.0038(7)
loop_
    _geom_bond_atom_site_label_1
    _geom_bond_atom_site_label_2
    _geom_bond_site_symmetry_1
    _geom_bond_site_symmetry_2
    _geom_bond_distance
    _geom_bond_publ_flag
    O2 C3 . . 1.414(3) n
    O2 H21 . . 0.815 no
    C3 C4 . . 1.549(4) n
    C3 C8 . . 1.525(3) n
    C3 H31 . . 0.980 no
    C4 O5 . . 1.409(3) n
    C4 C6 . . 1.529(4) n
    C4 H41 . . 0.976 no
    O5 H51 . . 0.843 no
    C6 N7 . . 1.513(3) n
    C6 C14 . . 1.526(3) n
    C6 H61 . . 0.981 no
    N7 C8 . . 1.511(3) n
    N7 C12 . . 1.507(3) n
    N7 H71 . . 0.982 no
    C8 C9 . . 1.504(3) n
    C8 H81 . . 0.967 no
    C9 C10 . . 1.525(4) n
    C9 H92 . . 0.978 no
    C9 H91 . . 0.977 no
    C10 C11 . . 1.527(4) n
    C10 H102 . . 0.965 no
    C10 H101 . . 0.989 no
    C11 C12 . . 1.523(4) n
    C11 H111 . . 0.968 no
    C11 H112 . . 0.967 no
    C12 C13 . . 1.519(4) n
    C12 H121 . . 0.977 no
    C13 H132 . . 0.955 no
    C13 H131 . . 0.963 no
    C13 H133 . . 0.958 no
    C14 O15 . . 1.412(3) n
    C14 H141 . . 0.949 no
    C14 H142 . . 0.972 no
    O15 H151 . . 0.836 no
loop_
    _geom_angle_atom_site_label_1
    _geom_angle_atom_site_label_2
    _geom_angle_atom_site_label_3
    _geom_angle_site_symmetry_1
    _geom_angle_site_symmetry_2
    _geom_angle_site_symmetry_3
    _geom_angle
    _geom_angle_publ_flag
    C3 O2 H21 . . . 102.1 no
    O2 C3 C4 . . . 113.2(2) n
    O2 C3 C8 . . . 108.3(2) n
    C4 C3 C8 . . . 105.7(2) n
    O2 C3 H31 . . . 110.4 no
    C4 C3 H31 . . . 109.3 no
    C8 C3 H31 . . . 109.8 no
    C3 C4 O5 . . . 113.5(2) n
    C3 C4 C6 . . . 106.69(19) n
    O5 C4 C6 . . . 111.8(2) n
    C3 C4 H41 . . . 109.7 no
    O5 C4 H41 . . . 107.1 no
    C6 C4 H41 . . . 107.9 no
    C4 O5 H51 . . . 110.3 no
    C4 C6 N7 . . . 101.4(2) n
    C4 C6 C14 . . . 115.0(2) n
    N7 C6 C14 . . . 113.58(19) n
    C4 C6 H61 . . . 111.5 no
    N7 C6 H61 . . . 106.4 no
    C14 C6 H61 . . . 108.5 no
    C6 N7 C8 . . . 105.63(18) n
    C6 N7 C12 . . . 120.1(2) n
    C8 N7 C12 . . . 112.30(16) n
    C6 N7 H71 . . . 104.2 no
    C8 N7 H71 . . . 105.8 no
    C12 N7 H71 . . . 107.6 no
    C3 C8 N7 . . . 103.98(19) n
    C3 C8 C9 . . . 118.7(2) n
    N7 C8 C9 . . . 109.66(19) n
    C3 C8 H81 . . . 107.1 no
    N7 C8 H81 . . . 106.9 no
    C9 C8 H81 . . . 109.8 no
    C8 C9 C10 . . . 109.7(2) n
    C8 C9 H92 . . . 108.9 no
    C10 C9 H92 . . . 109.3 no
    C8 C9 H91 . . . 109.4 no
    C10 C9 H91 . . . 110.0 no
    H92 C9 H91 . . . 109.5 no
    C9 C10 C11 . . . 110.44(19) n
    C9 C10 H102 . . . 109.4 no
    C11 C10 H102 . . . 110.8 no
    C9 C10 H101 . . . 107.7 no
    C11 C10 H101 . . . 109.8 no
    H102 C10 H101 . . . 108.6 no
    C10 C11 C12 . . . 113.8(2) n
    C10 C11 H111 . . . 108.1 no
    C12 C11 H111 . . . 108.4 no
    C10 C11 H112 . . . 107.5 no
    C12 C11 H112 . . . 109.9 no
    H111 C11 H112 . . . 109.0 no
    C11 C12 N7 . . . 107.4(2) n
    C11 C12 C13 . . . 112.0(2) n
    N7 C12 C13 . . . 110.3(2) n
    C11 C12 H121 . . . 109.6 no
    N7 C12 H121 . . . 105.6 no
    C13 C12 H121 . . . 111.7 no
    C12 C13 H132 . . . 108.4 no
    C12 C13 H131 . . . 109.6 no
    H132 C13 H131 . . . 109.5 no
    C12 C13 H133 . . . 109.5 no
    H132 C13 H133 . . . 110.3 no
    H131 C13 H133 . . . 109.6 no
    C6 C14 O15 . . . 111.5(2) no
    C6 C14 H141 . . . 107.9 no
    O15 C14 H141 . . . 110.0 no
    C6 C14 H142 . . . 108.9 no
    O15 C14 H142 . . . 109.6 no
    H141 C14 H142 . . . 108.8 no
    C14 O15 H151 . . . 102.1 no
loop_
    _geom_hbond_atom_site_label_D
    _geom_hbond_atom_site_label_H
    _geom_hbond_atom_site_label_A
    _geom_hbond_site_symmetry_D
    _geom_hbond_site_symmetry_H
    _geom_hbond_site_symmetry_A
    _geom_hbond_distance_DH
    _geom_hbond_distance_HA
    _geom_hbond_distance_DA
    _geom_hbond_angle_DHA
    _geom_hbond_publ_flag
    O5 H51 O2 . . . 0.843 2.339 2.684(3) 105.06 yes
    O5 H51 O15 . . . 0.843 2.533 3.018(3) 117.63 yes
    N7 H71 Br1 . . . 0.982 2.293 3.268(2) 171.74 yes
    O2 H21 Br1 . . 3_546 0.815 2.550 3.364(2) 176.63 yes
    O15 H151 Br1 . . 1_545 0.836 2.387 3.211(2) 168.56 yes
data_global
_journal_date_recd_electronic     2009-09-28
_journal_date_accepted     2009-10-22
_journal_name_full     'Acta Crystallographica, Section E'
_journal_year     2009
_journal_volume     65
_journal_issue     11
_journal_page_first     o2904
_journal_page_last     o2905
_journal_paper_category     QO
_journal_coeditor_code     LH2918
_publ_contact_author_name     'Amber L. Thompson'
_publ_contact_author_address
;
Chemical Crystallography,
Inorganic Chemistry Laboratory,
South Parks Road,
Oxford, OX1 3QR. UK.
;
_publ_contact_author_email     'amber.thompson@chem.ox.ac.uk'
_publ_contact_author_fax     '+44 1865 285021'
_publ_contact_author_phone     '+44 1865 285018'
_publ_section_title
;\
Steviamine, a new class of indolizidine alkaloid
[(1<i>R</i>,2<i>S</i>,3<i>R</i>,5<i>R</i>,8a<i>R</i>)-3-hydroxymethyl-5-\
methyloctahydroindolizine-1,2-diol hydrobromide]
;
loop_
    _publ_author_name
    _publ_author_address
    'Thompson, Amber L.'
;
Chemical Crystallography,
Inorganic Chemistry Laboratory,
South Parks Road,
Oxford OX1 3QR
England
;
    'Michalik, Agnieszka'
;
Phytoquest Limited,
IBERS,
Plas Gogerddan,
Aberystwyth SY23 3EB,
Ceredigion
Wales
;
    'Nash, Robert J.'
;
Phytoquest Limited,
IBERS,
Plas Gogerddan,
Aberystwyth SY23 3EB,
Ceredigion
Wales
;
    'Wilson, Francis X.'
;
Summit PLC,
91, Milton Park,
Abingdon,
Oxfordshire OX14 4RY
England
;
    'van Well, Renate'
;
Summit PLC,
91, Milton Park,
Abingdon,
Oxfordshire OX14 4RY
England
;
    'Johnson, Peter'
;
Summit PLC,
91, Milton Park,
Abingdon,
Oxfordshire OX14 4RY
England
;
    'Fleet, George W. J.'
;
Chemistry Research Laboratory,
University of Oxford,
Mansfield Road,
Oxford, OX1 3TA
England
;
    'Yu, Chu-Yi'
;
Institute of Chemistry,
Chinese Academy of Science,
Beijing 100190
People's Republic of China
;
    'Hu, Xiang-Guo'
;
Institute of Chemistry,
Chinese Academy of Science,
Beijing 100190
People's Republic of China
;
    'Cooper, Richard I.'
;
Chemical Crystallography,
Inorganic Chemistry Laboratory,
South Parks Road,
Oxford OX1 3QR
England
;
    'Watkin, David J.'
;
Chemical Crystallography,
Inorganic Chemistry Laboratory,
South Parks Road,
Oxford OX1 3QR
England
;
