# Supplementary material for: Steviamine, a new class of indolizidine alkaloid [(1R,2S,3R,5R,8aR)-3-hydroxy­meth­yl-5-methyl­octa­hydro­indolizine-1,2-diol hydro­bromide]
Source: Acta Crystallogr Sect E Struct Rep Online. 2009 Oct 28;65(Pt 11):o2904–5. doi: 10.1107/S1600536809043827 (PMC2971327; doi:10.1107/S1600536809043827)
Supplement: Supplementary file 2 [file e-65-o2904-Isup2.hkl]

data_I
#  12102213    V1068                       
_audit_creation_date        09-09-11
_audit_creation_method      CRYSTALS 

_cell_length_a                    8.46160(10)
_cell_angle_alpha                 90
_cell_length_b                    8.87620(10)
_cell_angle_beta                  90
_cell_length_c                    15.8270(2)
_cell_angle_gamma                 90

# NOTE FO on scale of Fc,      1.40846
# Status flags: 
#    o - used in refinement 
#    < - excluded by I/sigmaI cutoff 
#    x - excluded for another reason  

loop_
_refln_index_h
_refln_index_k
_refln_index_l
_refln_F_squared_meas
_refln_F_squared_calc
_refln_F_squared_sigma
_refln_observed_status
   4   0   0      133.90      117.27        3.77 o
   6   0   0       29.76       21.80        2.78 o
   8   0   0     1078.77     1047.45       26.38 o
  10   0   0      404.09      391.28       29.95 o
   2   1   0     2830.42     2898.15       45.43 o
   3   1   0     1564.19     1453.95       21.62 o
   4   1   0     6769.37     6802.76       89.47 o
   5   1   0      199.76      188.19        3.17 o
   6   1   0     1183.51     1193.45       16.27 o
   7   1   0        4.96       10.02        1.98 o
   8   1   0      260.47      233.33        5.75 o
   9   1   0        6.74       11.02        5.95 o
  10   1   0       69.43       69.78        9.32 o
   1   2   0      337.24      345.66        4.96 o
   2   2   0     3440.03     3466.53       48.60 o
   3   2   0      875.23      945.53       14.28 o
   4   2   0      476.70      439.68        7.94 o
   5   2   0     1600.10     1561.33       25.19 o
   6   2   0      228.73      223.83        4.36 o
   7   2   0      990.69     1008.85       15.67 o
   8   2   0      273.36      233.80        4.96 o
   9   2   0       31.74       38.75        6.35 o
  10   2   0       72.21       73.11        8.33 o
   1   3   0     9879.90     9979.53      143.43 o
   2   3   0     1044.45     1092.61       15.08 o
   3   3   0     2101.79     2032.37       38.09 o
   4   3   0     4453.73     4683.90       58.32 o
   5   3   0      214.25      201.27        4.56 o
   6   3   0     2073.42     2049.02       33.53 o
   7   3   0       48.60       41.47        2.78 o
   8   3   0      883.57      892.53       14.88 o
   9   3   0      318.19      335.06        9.32 o
  10   3   0        6.74        8.53        9.72 o
   0   4   0     3315.06     3383.75       64.67 o
   1   4   0       57.93       67.05        2.18 o
   2   4   0       41.66       56.79        2.18 o
   3   4   0     2402.33     2515.66       38.09 o
   4   4   0       14.88        6.68        2.98 o
   5   4   0     2432.09     2490.54       36.10 o
   6   4   0      127.16      118.81        4.56 o
   7   4   0      109.31      110.86        4.36 o
   8   4   0      325.53      317.50        6.74 o
   9   4   0       69.63       76.59        7.14 o
  10   4   0      188.85      165.05       13.49 o
   1   5   0     8720.59     8717.32      121.01 o
   2   5   0       51.18       58.55        2.78 o
   3   5   0      166.24      168.06        4.56 o
   4   5   0      638.97      649.50       12.10 o
   5   5   0        7.74       18.83        3.37 o
   6   5   0       27.18       35.41        3.97 o
   7   5   0      290.42      272.94        7.54 o
   8   5   0        8.73        3.45        5.36 o
   9   5   0      118.63      134.80        9.52 o
   0   6   0      432.26      430.03       10.71 o
   1   6   0      829.81      837.89       12.70 o
   2   6   0       28.96       38.53        3.17 o
   3   6   0     3079.58     3037.12       44.63 o
   4   6   0       50.19       51.27        3.97 o
   5   6   0     3248.01     3202.78       61.50 o
   6   6   0       10.32        5.53        4.17 o
   7   6   0     1336.26     1293.80       27.18 o
   8   6   0       21.23       20.77        7.34 o
   9   6   0       85.50       93.38        7.54 o
   1   7   0     3029.59     3049.17       49.40 o
   2   7   0      219.80      225.89        5.16 o
   3   7   0      976.60      949.75       14.88 o
   4   7   0      118.43      115.66        5.36 o
   5   7   0        0.40        0.79        3.02 o
   6   7   0       64.08       72.26        5.75 o
   7   7   0      357.27      336.56       11.11 o
   8   7   0       -4.36        2.79        7.14 o
   0   8   0      323.95      302.85       10.91 o
   1   8   0       72.01       87.97        4.96 o
   2   8   0      462.22      478.67        8.93 o
   3   8   0      668.53      642.47       12.50 o
   4   8   0        6.35        9.73        7.14 o
   5   8   0     1233.10     1123.92       31.54 o
   6   8   0       11.90        5.12        5.36 o
   7   8   0      127.56      135.26       11.11 o
   1   9   0     2260.49     2244.75       52.77 o
   2   9   0      760.57      733.19       17.46 o
   3   9   0      309.27      307.48       10.51 o
   4   9   0      650.87      616.64       20.04 o
   5   9   0       21.03       12.30        6.94 o
   6   9   0      635.00      575.02       19.64 o
   0  10   0      753.43      720.33       28.17 o
   1  10   0       82.72       85.26        7.94 o
   2  10   0      412.62      403.37       13.49 o
   3  10   0      458.25      431.63       16.47 o
   4  10   0       88.48       95.40       10.12 o
   5  10   0      177.94      156.94       13.69 o
   1  11   0        9.92        6.02       13.69 o
   2  11   0       85.50       76.74       12.50 o
   3  11   0       22.22        9.69       19.24 o
   3   0   1     8447.04     8472.04      124.58 o
   4   0   1      870.27      888.54       12.50 o
   5   0   1     6656.69     6547.35       96.81 o
   6   0   1      739.15      717.02       11.70 o
   7   0   1     2305.72     2205.41       40.67 o
   8   0   1       88.48       86.35        3.57 o
   9   0   1      212.66      270.57        7.34 o
  10   0   1      -28.17        1.33       11.51 o
 -10   1   1       66.65       75.15        9.72 o
  -9   1   1      466.58      497.80       14.88 o
  -8   1   1       30.15       23.49        3.57 o
  -7   1   1      330.30      334.54        7.54 o
  -6   1   1       53.76       58.18        3.57 o
  -5   1   1      871.07      821.40       12.70 o
  -3   1   1     3972.47     3942.06       62.89 o
  -2   1   1     2312.27     2286.16       39.28 o
   2   1   1     2117.26     2123.35       28.37 o
   3   1   1     3893.92     3872.27       55.55 o
   4   1   1       77.96       71.85        1.79 o
   5   1   1      877.42      803.81       12.30 o
   6   1   1       30.35       32.64        1.39 o
   7   1   1      387.03      381.91        7.74 o
   8   1   1       22.42       17.02        2.78 o
   9   1   1      468.96      484.61       15.08 o
  10   1   1       71.61       80.17        8.33 o
 -10   2   1       66.06       51.54        8.53 o
  -9   2   1      132.91      116.72        7.74 o
  -8   2   1      334.06      332.63        8.53 o
  -7   2   1      421.95      416.57        8.33 o
  -6   2   1      402.50      430.98        7.54 o
  -5   2   1     2885.57     2954.61       45.03 o
  -4   2   1       52.57       54.57        2.58 o
  -3   2   1     2078.38     2198.81       31.94 o
  -2   2   1     3985.37     3928.18       75.18 o
  -1   2   1       82.13       69.45        1.79 o
   2   2   1     3468.60     3448.25       49.79 o
   3   2   1     2209.31     2338.09       34.12 o
   4   2   1       64.87       62.31        2.38 o
   5   2   1     2960.16     3064.67       46.42 o
   6   2   1      347.75      361.02        5.16 o
   7   2   1      516.37      556.49       16.07 o
   8   2   1      333.87      328.51        7.34 o
   9   2   1      101.77      108.35        7.14 o
  10   2   1       48.01       44.95        9.52 o
 -10   3   1       15.47       29.02       10.12 o
  -9   3   1      168.82      181.58        8.93 o
  -8   3   1      247.97      244.43        6.15 o
  -7   3   1      635.99      650.88       11.31 o
  -6   3   1     1473.73     1416.44       25.19 o
  -5   3   1      374.14      365.09        8.73 o
  -4   3   1     2644.55     2707.92       45.82 o
  -3   3   1     1984.55     1939.76       39.68 o
  -2   3   1     3024.83     3078.52       50.78 o
  -1   3   1    10456.38    10501.46      144.22 o
   0   3   1     1175.77     1160.69       16.47 o
   1   3   1    10672.41    10897.46      137.87 o
   2   3   1     3215.27     3246.57       41.46 o
   3   3   1     2000.22     2007.06       26.78 o
   4   3   1     2733.81     2831.25       33.92 o
   5   3   1      320.18      286.19        6.15 o
   6   3   1     1362.64     1342.94       20.23 o
   7   3   1      673.88      657.83       10.12 o
   8   3   1      231.50      243.92        5.95 o
   9   3   1      169.61      188.50        7.14 o
  10   3   1       30.95       37.69        8.73 o
 -10   4   1      142.04      139.68       17.66 o
  -9   4   1       44.44       53.20        7.14 o
  -8   4   1      388.02      367.79        9.52 o
  -7   4   1      186.67      193.26        6.15 o
  -6   4   1       91.65      104.75        4.36 o
  -5   4   1      783.58      839.07       13.29 o
  -4   4   1      776.64      771.31       13.29 o
  -3   4   1     1264.65     1258.10       22.61 o
  -2   4   1     3317.24     3331.20       46.62 o
  -1   4   1      622.70      652.55       10.32 o
   0   4   1     2234.50     2390.70       33.53 o
   1   4   1      590.96      609.78        8.13 o
   2   4   1     3217.06     3244.02       41.66 o
   3   4   1     1153.16     1146.21       16.47 o
   4   4   1      877.81      877.65       13.69 o
   5   4   1      846.87      870.04       11.31 o
   6   4   1      116.84      125.71        3.37 o
   7   4   1      169.21      173.25        3.97 o
   8   4   1      334.86      309.51        8.53 o
   9   4   1       59.51       51.40        4.96 o
  10   4   1      150.17      152.37       10.32 o
  -9   5   1       23.41       31.41        7.74 o
  -8   5   1      431.47      424.36       12.70 o
  -7   5   1      183.50      180.24        7.34 o
  -6   5   1     1187.48     1163.08       22.22 o
  -5   5   1      226.55      244.11        5.95 o
  -4   5   1     2505.68     2549.61       46.22 o
  -3   5   1      474.32      488.30        9.72 o
  -2   5   1     1026.00     1074.38       15.08 o
  -1   5   1      563.98      590.15        8.53 o
   0   5   1      182.51      178.65        4.17 o
   1   5   1      538.19      571.48        8.33 o
   2   5   1     1225.17     1264.23       15.87 o
   3   5   1      462.41      464.85        6.94 o
   4   5   1     2559.05     2538.66       38.09 o
   5   5   1      217.42      207.97        5.16 o
   6   5   1     1149.98     1158.75       18.65 o
   7   5   1      217.42      212.15        6.55 o
   8   5   1      434.84      469.77       12.10 o
   9   5   1       29.36       28.05        7.74 o
  -9   6   1       42.45       39.86        9.52 o
  -8   6   1      351.72      320.48       14.48 o
  -7   6   1       32.53       31.47        6.15 o
  -6   6   1        1.98        7.58       16.66 o
  -5   6   1       42.85       49.07        3.97 o
  -4   6   1      944.07      935.76       18.05 o
  -3   6   1      853.02      856.58       15.08 o
  -2   6   1     3446.98     3384.00       45.63 o
   0   6   1     4392.24     4408.43       62.69 o
   1   6   1      855.79      894.87       13.29 o
   2   6   1     3303.35     3276.95       47.02 o
   3   6   1      890.51      823.03       13.89 o
   4   6   1     1010.53     1003.27       18.45 o
   5   6   1       51.58       53.69        4.17 o
   6   6   1        4.36        9.39        4.17 o
   7   6   1       22.42       28.92        4.36 o
   8   6   1      403.30      355.58       15.87 o
   9   6   1       37.10       36.29       10.71 o
  -8   7   1      164.85      155.91       11.11 o
  -7   7   1       76.37       64.39        6.74 o
  -6   7   1      791.12      735.61       19.04 o
  -5   7   1      103.35      112.18        6.15 o
  -4   7   1     1758.80     1729.71       32.73 o
  -3   7   1      281.69      292.30        6.35 o
  -2   7   1      810.56      848.62       13.09 o
  -1   7   1      454.88      451.63        8.73 o
   0   7   1      268.60      264.40        6.15 o
   1   7   1      439.60      425.64        8.13 o
   2   7   1      829.81      859.58       13.89 o
   3   7   1      268.01      263.60        6.55 o
   4   7   1     1785.58     1666.91       31.34 o
   5   7   1      106.92      105.17        6.15 o
   6   7   1      756.60      706.49       15.87 o
   7   7   1       87.09       74.16        7.14 o
   8   7   1      140.65      144.02        9.92 o
  -7   8   1      106.33       94.13       10.71 o
  -6   8   1       35.11       18.41        5.95 o
  -5   8   1      209.68      200.45       10.12 o
  -4   8   1      186.47      203.25        8.53 o
  -3   8   1      341.21      337.73        7.54 o
  -2   8   1      618.34      583.79       11.51 o
  -1   8   1      462.61      431.01        9.72 o
   0   8   1     1641.76     1547.99       26.98 o
   1   8   1      366.60      355.03        8.53 o
   2   8   1      662.18      661.44       13.29 o
   3   8   1      349.14      333.37        8.53 o
   4   8   1      171.79      170.98        9.52 o
   5   8   1      180.92      188.64        8.73 o
   6   8   1       16.86       12.00        5.95 o
   7   8   1       91.25       98.11        9.32 o
  -6   9   1      407.27      386.43       15.08 o
  -5   9   1       96.41       80.88        9.52 o
  -4   9   1      673.09      623.18       20.43 o
  -3   9   1      617.94      580.57       18.45 o
  -2   9   1      601.08      598.00       15.47 o
  -1   9   1     1544.16     1481.30       31.34 o
   0   9   1      214.64      200.63        8.73 o
   1   9   1     1394.38     1401.80       31.54 o
   2   9   1      570.93      587.09       14.88 o
   3   9   1      606.63      600.75       16.27 o
   4   9   1      552.48      564.32       18.45 o
   5   9   1       60.31       71.08        8.53 o
   6   9   1      416.99      385.03       17.06 o
  -5  10   1      259.87      237.60       17.26 o
  -4  10   1       94.82      104.46        8.73 o
  -3  10   1      404.09      401.08       16.66 o
  -2  10   1      175.17      172.39        9.92 o
  -1  10   1       97.80       92.26        7.74 o
   0  10   1      497.72      503.59       15.27 o
   1  10   1       82.13       77.65        8.13 o
   2  10   1      119.03      144.13        7.94 o
   3  10   1      410.44      399.93       14.28 o
   4  10   1      108.51      110.72        9.52 o
   5  10   1      216.82      214.58       13.29 o
  -3  11   1      282.29      252.51       25.00 o
  -2  11   1       54.95       65.69       12.30 o
  -1  11   1      554.46      547.70       25.99 o
   0  11   1       27.97       37.62       10.32 o
   1  11   1      548.91      565.99       25.79 o
   2  11   1       57.93       39.57       12.10 o
   3  11   1      248.76      271.51       17.85 o
   2   0   2     6425.59     6270.46      132.71 o
   3   0   2     5594.39     5533.32      101.97 o
   4   0   2      714.15      606.86       11.31 o
   5   0   2        6.15        5.89        2.18 o
   6   0   2      621.51      624.51       10.71 o
   7   0   2      286.65      266.12        6.55 o
   8   0   2      263.64      251.45        6.15 o
   9   0   2       89.86       99.87        6.94 o
  10   0   2       76.18       89.31        9.52 o
 -10   1   2        1.19        4.33       21.90 o
  -9   1   2       71.22       65.18        5.75 o
  -8   1   2      423.73      417.32       10.32 o
  -7   1   2      684.40      658.65       14.28 o
  -6   1   2     1692.14     1699.84       27.97 o
  -5   1   2     1467.39     1463.18       22.61 o
  -4   1   2     3129.57     3230.37       48.21 o
  -2   1   2     5577.93     5531.69       94.63 o
   2   1   2     5208.55     5169.98       83.32 o
   3   1   2      375.72      419.33        5.16 o
   4   1   2     2842.72     2904.10       41.86 o
   5   1   2     1497.34     1486.65       21.82 o
   6   1   2     1668.93     1693.47       25.19 o
   7   1   2      779.42      740.49       15.08 o
   8   1   2      354.50      352.83        8.33 o
   9   1   2       40.27       43.62        5.75 o
  10   1   2       11.31        5.92        8.73 o
 -10   2   2      178.93      191.03       11.90 o
  -9   2   2      150.57      154.51        7.34 o
  -8   2   2      460.23      466.38       11.31 o
  -7   2   2       41.86       47.58        3.17 o
  -6   2   2      391.00      383.45        7.14 o
  -5   2   2      695.31      718.52       17.46 o
  -3   2   2     2884.38     2880.75       51.58 o
  -2   2   2     2504.89     2589.72       44.44 o
  -1   2   2     2685.61     2578.15       37.49 o
   0   2   2    26526.00    28243.79      749.07 o
   1   2   2     2886.37     2774.09       36.30 o
   2   2   2     2390.23     2435.23       31.94 o
   3   2   2     2767.14     2804.27       43.44 o
   4   2   2      565.77      555.82        8.53 o
   5   2   2      586.60      621.11        8.93 o
   6   2   2      311.05      296.12        5.95 o
   7   2   2       41.46       46.35        2.78 o
   8   2   2      464.99      444.26        9.13 o
   9   2   2      169.61      163.99        8.13 o
  10   2   2      233.29      226.61       14.48 o
 -10   3   2      153.15      143.87       19.04 o
  -9   3   2       48.80       54.68        6.74 o
  -8   3   2      106.53      109.24        3.97 o
  -7   3   2      779.81      829.53       14.08 o
  -6   3   2      213.25      223.82        6.35 o
  -5   3   2     1024.41     1009.78       19.44 o
  -4   3   2     2032.76     2095.70       35.71 o
  -3   3   2     1561.22     1632.51       26.98 o
  -2   3   2     2918.70     3105.88       50.59 o
  -1   3   2     1438.42     1545.68       19.84 o
   0   3   2     5086.95     4870.93       69.63 o
   1   3   2     1297.58     1397.22       18.45 o
   2   3   2     2931.60     3089.76       38.09 o
   3   3   2     1539.20     1576.59       20.04 o
   4   3   2     2086.52     2117.34       30.35 o
   5   3   2      974.82      961.39       14.88 o
   6   3   2      169.81      146.48       11.31 o
   7   3   2      909.35      910.01       16.27 o
   8   3   2      127.56      130.35        4.76 o
   9   3   2       60.70       55.11        4.56 o
  10   3   2      121.41      127.24       10.51 o
 -10   4   2       44.24       30.07       13.09 o
  -9   4   2       81.14       99.61        8.33 o
  -8   4   2      101.37      104.26        4.96 o
  -7   4   2      956.77      954.04       18.25 o
  -6   4   2      727.25      733.37       14.08 o
  -5   4   2     1819.70     1853.03       30.55 o
  -4   4   2      931.97      953.25       15.87 o
  -3   4   2     1884.37     2008.57       32.73 o
  -2   4   2     1239.05     1275.61       19.64 o
  -1   4   2      662.77      692.31        9.72 o
   0   4   2      478.88      511.27        7.14 o
   2   4   2     1181.33     1240.91       15.47 o
   3   4   2     2144.64     2176.40       29.36 o
   4   4   2      976.21      982.56       13.69 o
   5   4   2     1650.29     1667.30       22.02 o
   6   4   2      783.98      756.13       10.91 o
   7   4   2     1039.89     1015.45       15.27 o
   8   4   2       66.65       69.31        4.17 o
   9   4   2       83.71       89.38        5.95 o
  10   4   2        5.75       22.99        7.54 o
  -9   5   2      193.02      205.57       11.31 o
  -8   5   2      156.92      184.45        7.94 o
  -7   5   2      238.05      230.31        7.74 o
  -6   5   2      314.82      332.27        7.74 o
  -5   5   2      126.56      136.78        4.56 o
  -4   5   2      162.27      171.99        5.55 o
  -3   5   2      971.45      994.80       17.66 o
  -2   5   2     1338.84     1380.37       19.24 o
  -1   5   2     4396.20     4333.50       60.70 o
   0   5   2     2678.27     2565.86       42.85 o
   1   5   2     4329.95     4292.46       55.55 o
   2   5   2     1559.43     1633.74       27.97 o
   3   5   2     1045.64     1020.76       14.48 o
   4   5   2      192.82      189.19        4.76 o
   5   5   2      142.24      137.27        4.36 o
   6   5   2      362.04      363.66        6.94 o
   7   5   2      229.72      221.78        5.75 o
   8   5   2      129.14      132.15        5.75 o
   9   5   2      187.86      192.21       13.29 o
  -9   6   2       39.08       29.09        9.92 o
  -8   6   2      174.57      182.25       10.51 o
  -7   6   2       97.01       97.69        7.94 o
  -6   6   2     1176.57     1187.04       25.39 o
  -5   6   2     1268.41     1254.58       23.01 o
  -4   6   2      751.25      775.20       15.87 o
  -3   6   2     1175.18     1213.43       22.61 o
  -2   6   2     1009.14     1021.31       14.88 o
  -1   6   2       70.82       67.43        3.37 o
   0   6   2       20.23       11.60        2.98 o
   1   6   2       49.20       50.60        3.37 o
   2   6   2     1105.75     1117.65       15.47 o
   3   6   2     1183.91     1228.76       17.26 o
   4   6   2      751.84      754.65       12.50 o
   5   6   2     1266.43     1247.93       24.00 o
   6   6   2     1120.03     1100.01       21.82 o
   7   6   2       99.78      114.54        4.96 o
   8   6   2      200.56      198.96        8.53 o
   9   6   2       32.53       33.68        9.32 o
  -8   7   2      113.67      128.59       10.12 o
  -7   7   2      112.68       99.39        8.13 o
  -6   7   2      136.48      142.96        7.14 o
  -5   7   2       69.63       75.52        5.55 o
  -4   7   2       81.53       91.78        5.55 o
  -3   7   2      434.64      445.85        8.53 o
  -2   7   2      906.38      883.06       13.69 o
  -1   7   2     4230.16     4250.13       62.09 o
   0   7   2     1421.76     1433.96       21.62 o
   1   7   2     3903.24     3929.78       61.50 o
   2   7   2      859.17      840.83       14.28 o
   3   7   2      478.28      487.29        8.93 o
   4   7   2       82.52       83.94        5.16 o
   5   7   2      131.72      108.54        6.15 o
   6   7   2      135.49      146.53        6.15 o
   7   7   2      105.93      110.24        7.14 o
   8   7   2      170.80      151.58       11.31 o
  -7   8   2      221.59      233.38       11.51 o
  -6   8   2      239.04      231.50       10.32 o
  -5   8   2      429.48      437.73       14.48 o
  -4   8   2      435.63      448.82       13.89 o
  -3   8   2      822.66      832.72       19.24 o
  -2   8   2      202.34      201.62        5.75 o
  -1   8   2      469.36      468.17        9.32 o
   0   8   2       16.47       12.95        3.97 o
   1   8   2      543.75      548.74       10.91 o
   2   8   2      234.08      249.53        6.74 o
   3   8   2      950.42      995.96       25.79 o
   4   8   2      515.78      546.55       13.89 o
   5   8   2      481.85      458.22       16.47 o
   6   8   2      256.30      250.96       11.70 o
   7   8   2      212.46      222.47       11.11 o
  -6   9   2      296.57      295.21       12.50 o
  -5   9   2      319.38      287.82       17.85 o
  -4   9   2      375.53      378.24       15.08 o
  -3   9   2      718.12      672.55       20.43 o
  -2   9   2      578.07      579.84       14.08 o
  -1   9   2      348.35      344.13       10.51 o
   0   9   2      416.99      437.41       11.51 o
   1   9   2      385.64      392.53       11.51 o
   2   9   2      742.52      771.82       34.72 o
   3   9   2      667.93      677.60       16.66 o
   4   9   2      395.76      390.06       14.68 o
   5   9   2      316.61      307.01       14.28 o
   6   9   2      299.55      300.45       14.08 o
  -5  10   2      221.59      224.82       16.86 o
  -4  10   2      147.79      130.88       11.31 o
  -3  10   2      121.41      134.00        9.32 o
  -2  10   2      457.06      412.43       15.27 o
  -1  10   2      513.79      469.45       14.48 o
   0  10   2      751.65      729.28       20.04 o
   1  10   2      417.18      377.34       13.09 o
   2  10   2      379.69      370.80       13.69 o
   3  10   2      150.17      141.60        9.52 o
   4  10   2      137.08      137.29       10.71 o
   5  10   2      234.08      223.64       13.09 o
  -3  11   2      120.61       99.87       15.27 o
  -2  11   2      274.55      261.45       18.85 o
  -1  11   2       26.78       54.72       10.91 o
   0  11   2       21.23        7.61       13.69 o
   1  11   2       52.37       55.47       14.08 o
   2  11   2      221.78      242.44       15.67 o
   3  11   2       92.24      115.10       11.90 o
   2   0   3     9032.04     9429.69      174.17 o
   3   0   3       25.79       19.68        1.39 o
   4   0   3     5560.87     5372.88       98.39 o
   5   0   3      293.99      306.82        5.36 o
   6   0   3     2735.20     2687.90       46.42 o
   7   0   3       11.51        4.55        2.98 o
   8   0   3      772.28      759.83       17.26 o
   9   0   3        2.18        2.30        5.55 o
  10   0   3        5.55        1.14        7.94 o
 -10   1   3      236.07      254.54       14.08 o
  -9   1   3       58.92       69.82        6.74 o
  -8   1   3      265.43      252.45        7.14 o
  -7   1   3       99.78      104.44        3.97 o
  -6   1   3      526.69      511.51       10.12 o
  -4   1   3     1821.88     1777.05       27.97 o
  -3   1   3     2947.66     2966.16       62.09 o
  -2   1   3     6356.95     6306.78       97.01 o
  -1   1   3     3342.83     3287.86       50.98 o
   1   1   3     3633.25     3624.23       47.81 o
   2   1   3     6815.20     6628.71      103.16 o
   3   1   3     2670.93     2716.93       38.29 o
   4   1   3     1616.17     1569.00       23.61 o
   5   1   3       68.44       69.24        2.18 o
   6   1   3      595.52      556.72        9.32 o
   7   1   3      116.05      117.53        3.97 o
   8   1   3      294.59      291.26        7.54 o
   9   1   3       76.77       77.30        4.36 o
  10   1   3      230.31      239.08       13.49 o
 -10   2   3       24.00       26.19        8.93 o
  -9   2   3       57.93       72.51        6.55 o
  -8   2   3      209.48      208.34        9.92 o
  -7   2   3     1353.91     1327.31       23.41 o
  -6   2   3     1269.80     1242.65       19.84 o
  -5   2   3     1246.00     1277.64       23.21 o
  -4   2   3     1368.00     1386.77       24.20 o
  -3   2   3     1203.94     1235.20       20.43 o
  -2   2   3     5580.71     5790.11       89.86 o
  -1   2   3     4240.68     4087.51       60.90 o
   0   2   3      204.53      193.72        2.98 o
   1   2   3     4396.80     4252.35       57.53 o
   2   2   3     5637.64     5836.50       86.49 o
   3   2   3     1330.90     1326.56       20.63 o
   4   2   3     1653.26     1686.71       24.20 o
   5   2   3     1328.32     1367.49       21.42 o
   6   2   3     1303.72     1285.38       21.03 o
   7   2   3     1307.89     1308.65       23.01 o
   8   2   3      205.32      194.72        6.15 o
   9   2   3       75.78       76.34        5.95 o
  10   2   3       15.87       26.93        8.73 o
 -10   3   3      150.37      156.27       17.66 o
  -9   3   3      105.54      137.32       16.66 o
  -8   3   3      128.15      129.06        5.55 o
  -7   3   3      612.98      622.49       12.10 o
  -6   3   3      132.51      152.09        6.74 o
  -5   3   3     1159.31     1171.13       20.83 o
  -3   3   3     2486.04     2510.19       37.10 o
  -2   3   3     4358.12     4440.44       65.86 o
  -1   3   3     1440.01     1460.58       18.65 o
   0   3   3     9146.31     8861.73      117.64 o
   2   3   3     4541.61     4592.23       64.08 o
   3   3   3     2400.15     2396.53       31.34 o
   4   3   3      371.36      367.86        5.95 o
   5   3   3     1216.24     1234.95       18.45 o
   6   3   3       92.44       93.39        3.77 o
   7   3   3      629.84      618.71       12.50 o
   8   3   3      119.42      131.32        4.36 o
   9   3   3      113.67      133.00        5.16 o
  10   3   3      126.37      141.61       10.51 o
 -10   4   3       66.06       60.61       14.28 o
  -9   4   3      173.18      159.10       12.30 o
  -8   4   3      151.56      152.96        6.74 o
  -7   4   3      224.16      238.32        6.55 o
  -6   4   3      506.85      517.66       10.12 o
  -5   4   3      343.39      368.53        7.34 o
  -3   4   3     2849.07     2839.32       48.01 o
  -2   4   3     3267.25     3315.21       50.19 o
  -1   4   3     2603.48     2619.67       33.13 o
   0   4   3     4589.82     4438.16       65.46 o
   1   4   3     2197.21     2226.22       33.13 o
   2   4   3     3107.36     3135.60       43.44 o
   3   4   3     2694.54     2618.02       32.73 o
   4   4   3      197.38      206.18        3.97 o
   5   4   3      351.12      389.16        5.55 o
   6   4   3      481.06      497.06        7.14 o
   7   4   3      258.48      257.58        5.36 o
   8   4   3      148.78      141.38        4.96 o
   9   4   3      184.09      174.96        7.74 o
  10   4   3       76.77       62.55       12.89 o
  -9   5   3       75.38       85.06        9.92 o
  -8   5   3       54.55       61.22        7.54 o
  -7   5   3      659.00      677.38       15.87 o
  -6   5   3      540.57      523.19       11.31 o
  -5   5   3     1338.84     1382.54       23.41 o
  -4   5   3      704.43      777.99       12.10 o
  -3   5   3     2460.85     2571.29       42.25 o
  -2   5   3     1144.83     1132.35       17.85 o
  -1   5   3     1005.37     1011.51       13.49 o
   0   5   3      285.66      282.99        5.16 o
   1   5   3      931.37      922.96       13.69 o
   2   5   3     1188.67     1174.61       16.07 o
   3   5   3     2517.19     2485.23       33.33 o
   4   5   3      761.96      765.53       12.50 o
   5   5   3     1557.45     1510.86       25.00 o
   6   5   3      478.68      483.82        8.13 o
   7   5   3      770.09      734.25       13.69 o
   8   5   3       57.13       60.80        4.76 o
   9   5   3       84.11      101.14        7.74 o
  -9   6   3      172.79      204.67       11.51 o
  -8   6   3       22.02       17.82        9.52 o
  -7   6   3       61.10       49.38        7.14 o
  -6   6   3       15.67       16.62        5.16 o
  -5   6   3       34.91       29.36        4.76 o
  -4   6   3       65.07       69.58        5.55 o
  -3   6   3     2399.16     2394.44       45.03 o
  -2   6   3       40.27       38.87        3.57 o
  -1   6   3     3124.81     3105.55       45.82 o
   0   6   3       40.87       29.74        3.57 o
   1   6   3     3317.64     3349.84       45.23 o
   2   6   3       65.27       69.42        3.17 o
   3   6   3     2453.31     2392.82       35.91 o
   4   6   3       81.14       79.42        3.97 o
   5   6   3       23.61       23.60        3.97 o
   6   6   3       22.22       19.45        3.57 o
   7   6   3       68.44       53.32        4.36 o
   8   6   3       18.05       18.93        6.35 o
   9   6   3      229.52      216.56       15.47 o
  -8   7   3      195.80      185.54       11.90 o
  -7   7   3      410.84      390.49       13.49 o
  -6   7   3      578.27      563.97       17.66 o
  -5   7   3      919.47      892.26       21.82 o
  -4   7   3      446.54      447.35       11.70 o
  -3   7   3     1506.46     1454.35       26.58 o
  -2   7   3      163.86      167.00        4.96 o
  -1   7   3      751.05      763.49       12.10 o
   0   7   3      305.30      303.62        6.94 o
   1   7   3      765.73      799.86       12.89 o
   2   7   3      191.04      192.94        4.96 o
   3   7   3     1388.43     1368.35       22.61 o
   4   7   3      369.97      360.95        8.33 o
   5   7   3      951.41      888.32       19.44 o
   6   7   3      557.24      561.66       13.09 o
   7   7   3      400.92      373.33       13.09 o
   8   7   3      170.01      182.12        9.72 o
  -7   8   3      100.77       97.84        9.13 o
  -6   8   3      155.33      156.68        8.53 o
  -5   8   3        4.56        9.97        7.34 o
  -4   8   3      443.96      443.15       14.08 o
  -3   8   3      722.48      712.46       16.27 o
  -2   8   3      526.29      548.11        9.92 o
  -1   8   3      991.48      977.90       16.47 o
   0   8   3      465.19      467.70        9.92 o
   1   8   3      940.90      864.81       16.86 o
   2   8   3      489.39      516.19       10.51 o
   3   8   3      646.90      638.75       13.69 o
   4   8   3      419.96      392.07       11.51 o
   5   8   3       27.38       25.43        6.15 o
   6   8   3      141.44      130.09        8.93 o
   7   8   3       76.37       70.04        8.33 o
  -6   9   3       18.45       13.60        7.94 o
  -5   9   3      466.78      459.79       18.85 o
  -4   9   3      269.20      245.85       12.70 o
  -3   9   3      452.49      432.02       14.28 o
  -2   9   3      840.91      809.27       19.44 o
  -1   9   3      438.21      458.95       11.51 o
   0   9   3     1063.49     1068.60       23.61 o
   1   9   3      391.00      412.69       11.11 o
   2   9   3      741.92      738.60       17.66 o
   3   9   3      337.44      334.49       11.11 o
   4   9   3      210.87      197.24       10.32 o
   5   9   3      410.64      384.59       16.86 o
   6   9   3        6.35       28.93       11.31 o
  -5  10   3      177.15      194.43       14.08 o
  -4  10   3      306.89      332.09       18.45 o
  -3  10   3      294.98      309.70       13.69 o
  -2  10   3      339.62      310.62       15.08 o
  -1  10   3      336.25      327.31       11.70 o
   0  10   3      277.92      260.29       11.51 o
   1  10   3      294.79      299.88       10.91 o
   2  10   3      271.77      272.62       11.31 o
   3  10   3      276.73      287.30       10.91 o
   4  10   3      329.50      364.90       14.88 o
   5  10   3      176.75      173.42       13.49 o
  -2  11   3      515.58      503.98       34.32 o
  -1  11   3      201.95      214.52       16.86 o
   0  11   3      466.98      383.57       23.21 o
   1  11   3      197.19      229.12       19.04 o
   2  11   3      548.31      597.60       28.17 o
   0   0   4      130.93      110.53        3.17 o
   1   0   4    15364.20    15311.16      298.95 o
   2   0   4       34.32       49.22        2.38 o
   3   0   4     3578.10     3553.81       81.73 o
   4   0   4     1728.65     1627.23       35.31 o
   5   0   4       16.27        6.46        2.58 o
   6   0   4       27.97       17.74        2.78 o
   7   0   4      481.26      433.85       11.11 o
   8   0   4        4.36        5.65        4.17 o
   9   0   4      508.64      467.82       15.08 o
  10   0   4       33.33       13.53       16.66 o
 -10   1   4       35.91       25.06       16.86 o
  -9   1   4       87.09       79.56        7.34 o
  -8   1   4       54.95       48.08        4.17 o
  -7   1   4     1953.41     1869.50       39.28 o
  -6   1   4      130.53      146.92        3.97 o
  -5   1   4     3835.20     3816.48       65.46 o
  -4   1   4      209.29      201.04        5.75 o
  -2   1   4     2881.61     3039.36       43.84 o
   0   1   4      892.10      859.63       11.70 o
   1   1   4     1013.50     1061.92       13.49 o
   2   1   4     3360.68     3453.21       57.93 o
   3   1   4     2972.46     3003.94       49.40 o
   4   1   4      264.63      274.82        4.76 o
   5   1   4     3719.15     3723.99       54.16 o
   6   1   4      100.77      112.87        3.37 o
   7   1   4     1719.32     1657.02       31.94 o
   8   1   4       43.05       47.76        3.37 o
   9   1   4       95.42       96.71        5.95 o
  10   1   4       16.27       25.54       10.91 o
 -10   2   4       10.91       24.45       18.25 o
  -9   2   4      221.39      259.75       15.87 o
  -8   2   4      115.45      130.33        5.75 o
  -7   2   4      314.23      311.15        7.74 o
  -6   2   4      789.14      772.32       14.28 o
  -5   2   4        1.19        1.86        5.71 o
  -4   2   4     2725.09     2588.95       46.82 o
  -3   2   4     2688.19     2642.04       42.65 o
  -2   2   4     2402.92     2372.46       37.69 o
  -1   2   4     6402.97     6340.50       92.84 o
   0   2   4       36.30       46.41        1.39 o
   1   2   4     5775.91     5773.07       75.18 o
   2   2   4     2086.91     2057.26       33.13 o
   3   2   4     2998.25     2948.57       46.82 o
   4   2   4     2624.51     2528.54       38.09 o
   5   2   4        4.56        3.33        2.18 o
   6   2   4      876.03      895.92       14.28 o
   7   2   4      360.25      360.32        7.34 o
   8   2   4      107.32      118.10        5.16 o
   9   2   4      259.28      256.56       10.12 o
  10   2   4       -5.95       26.18       16.86 o
 -10   3   4      107.52      104.34       15.67 o
  -9   3   4       54.35       57.57       11.90 o
  -8   3   4       65.07       49.09        4.36 o
  -7   3   4      420.16      413.79        9.32 o
  -6   3   4       98.20      100.25        4.96 o
  -5   3   4     2201.97     2232.47       39.68 o
  -4   3   4     1280.32     1282.63       31.34 o
  -3   3   4     2145.04     2286.32       33.72 o
  -2   3   4     3078.20     3172.65       48.21 o
   0   3   4     1563.80     1604.07       20.23 o
   1   3   4      140.85      131.00        2.58 o
   2   3   4     3581.47     3606.86       49.40 o
   3   3   4     1947.65     1972.96       30.35 o
   4   3   4     1100.39     1010.07       16.27 o
   5   3   4     2197.41     2250.10       30.75 o
   6   3   4       96.01      104.56        3.57 o
   7   3   4      435.83      439.87        8.93 o
   8   3   4       49.00       47.35        3.37 o
   9   3   4       51.18       54.12        5.55 o
  10   3   4      132.12      121.44       21.23 o
 -10   4   4        4.36        0.80       12.89 o
  -9   4   4       77.17       92.97        9.72 o
  -8   4   4      367.59      378.00       12.10 o
  -7   4   4        2.38        4.36        3.97 o
  -6   4   4     1787.17     1802.80       32.14 o
  -5   4   4       82.72       95.06        4.17 o
  -4   4   4     1650.68     1644.59       29.36 o
  -3   4   4     1276.15     1329.24       20.23 o
  -2   4   4     1525.91     1658.70       22.81 o
  -1   4   4      884.36      991.81       11.90 o
   0   4   4      341.60      312.09        5.36 o
   1   4   4      856.59      944.02       12.30 o
   2   4   4     1488.41     1565.75       23.21 o
   3   4   4     1203.74     1238.37       16.07 o
   4   4   4     1528.88     1539.64       21.23 o
   5   4   4       94.23       95.64        2.98 o
   6   4   4     1768.72     1736.30       25.19 o
   7   4   4        8.33        9.31        3.37 o
   8   4   4      338.83      339.60        7.94 o
   9   4   4      111.88      101.05        8.33 o
  10   4   4      -12.89        3.75       12.30 o
  -9   5   4       -0.40        1.35        5.79 o
  -8   5   4      345.57      336.77       13.49 o
  -7   5   4       89.47      118.04        7.14 o
  -6   5   4       38.88       43.17        4.96 o
  -5   5   4      218.61      247.66        6.15 o
  -4   5   4      329.11      346.44        7.14 o
  -3   5   4      610.60      616.24       17.06 o
  -2   5   4     2859.98     2906.32       48.01 o
  -1   5   4      363.42      390.14        5.95 o
   0   5   4     9213.16     8991.44      119.62 o
   1   5   4      372.55      392.60        6.55 o
   2   5   4     3061.93     3047.58       43.64 o
   3   5   4      736.97      738.35       11.70 o
   4   5   4      361.24      338.04        6.94 o
   5   5   4      205.72      199.82        4.76 o
   6   5   4       30.55       27.09        2.98 o
   7   5   4      123.59      129.47        3.97 o
   8   5   4      356.08      350.55        9.72 o
   9   5   4       -0.40        0.06        4.41 o
  -9   6   4        8.13        5.83        7.94 o
  -8   6   4      237.46      228.82       11.31 o
  -7   6   4       19.64        7.96        8.53 o
  -6   6   4     1395.97     1315.00       31.34 o
  -5   6   4       59.12       65.59        5.36 o
  -4   6   4     1865.52     1815.92       31.54 o
  -3   6   4       79.35       80.83        4.76 o
  -2   6   4      745.30      741.37       13.09 o
  -1   6   4      275.54      285.18        5.16 o
   0   6   4       16.66        8.29        2.98 o
   1   6   4      269.20      269.53        5.55 o
   2   6   4      647.70      646.02        9.92 o
   3   6   4       93.43       98.96        4.17 o
   4   6   4     2043.47     2006.73       35.11 o
   5   6   4       82.33       73.71        4.36 o
   6   6   4     1415.61     1316.55       26.98 o
   7   6   4        0.40        5.99        3.15 o
   8   6   4      198.77      186.41        9.13 o
   9   6   4       -4.36        5.05        7.34 o
  -8   7   4      206.31      176.86       12.30 o
  -7   7   4       80.74       74.76        9.32 o
  -6   7   4      127.75      132.74        8.33 o
  -5   7   4       21.62       24.24        5.95 o
  -4   7   4      268.80      278.49        8.13 o
  -3   7   4      336.84      350.07        8.33 o
  -2   7   4     2613.60     2507.17       43.05 o
  -1   7   4      207.10      206.77        6.35 o
   0   7   4     4397.39     4391.18       67.84 o
   1   7   4      200.76      200.50        5.36 o
   2   7   4     2770.71     2675.60       41.26 o
   3   7   4      307.68      305.71        7.34 o
   4   7   4      219.01      205.08        6.15 o
   5   7   4       34.91       32.27        4.96 o
   6   7   4      147.99      145.66        5.95 o
   7   7   4       68.64       82.82        5.55 o
   8   7   4      193.22      156.23       11.11 o
  -7   8   4        6.94       10.53        8.93 o
  -6   8   4      496.34      480.46       16.27 o
  -5   8   4      122.60      142.14        9.32 o
  -4   8   4      729.23      721.61       23.21 o
  -3   8   4      346.36      359.03       11.11 o
  -2   8   4      547.91      555.26       13.09 o
  -1   8   4      479.87      484.53        9.13 o
   0   8   4       36.90       39.75        3.97 o
   1   8   4      533.04      542.11       10.51 o
   2   8   4      559.82      536.93       12.70 o
   3   8   4      374.14      381.77        8.73 o
   4   8   4      869.88      826.02       17.66 o
   5   8   4      132.91      151.04        8.33 o
   6   8   4      576.48      542.28       21.82 o
   7   8   4        6.35        6.47        6.15 o
  -6   9   4        9.52       23.52        8.53 o
  -5   9   4      539.78      505.64       18.05 o
  -4   9   4       59.91       57.62        8.73 o
  -3   9   4      307.48      307.83       11.90 o
  -2   9   4      644.13      602.98       22.61 o
  -1   9   4       19.64       11.63        5.55 o
   0   9   4      717.13      741.29       17.26 o
   1   9   4       26.78       27.17        5.95 o
   2   9   4      619.13      623.23       16.66 o
   3   9   4      357.27      359.46       11.70 o
   4   9   4       87.48       88.32        7.94 o
   5   9   4      609.01      527.64       21.62 o
   6   9   4       30.35       13.47       10.32 o
  -5  10   4       35.31       45.95       10.71 o
  -4  10   4      210.28      224.93       15.47 o
  -3  10   4      130.53      121.59       10.32 o
  -2  10   4       83.12       84.25        9.72 o
  -1  10   4      881.98      848.12       24.80 o
   0  10   4       -6.15        6.81        7.74 o
   1  10   4      954.98      936.03       28.57 o
   2  10   4      122.79      115.22        8.53 o
   3  10   4      113.07      114.84        8.53 o
   4  10   4      254.52      255.33       13.09 o
   5  10   4       16.66       33.06       12.10 o
  -2  11   4       17.06        5.06       20.83 o
  -1  11   4      121.60       94.66       13.49 o
   0  11   4       17.66        3.69       15.27 o
   1  11   4       92.05      105.23       13.49 o
   2  11   4       -3.77        1.86       11.11 o
   1   0   5       12.89        7.70        0.99 o
   2   0   5     5817.17     5926.29       92.84 o
   3   0   5     4360.50     4154.24      102.76 o
   4   0   5     3516.21     3630.29       70.03 o
   5   0   5       89.27       75.69        3.17 o
   6   0   5      953.39      952.54       19.24 o
   7   0   5      140.45      161.64        4.56 o
   8   0   5      286.06      274.75        7.94 o
   9   0   5       70.42       71.23        5.36 o
  10   0   5       20.43       24.90       13.49 o
 -10   1   5      227.14      229.20       23.61 o
  -9   1   5       30.75       20.63       10.51 o
  -8   1   5      348.55      346.21       11.51 o
  -7   1   5      219.01      251.42        7.94 o
  -6   1   5      301.73      309.77        8.73 o
  -5   1   5      124.78      118.38        4.36 o
  -4   1   5      831.39      803.95       14.68 o
  -3   1   5      212.26      237.18        3.97 o
  -2   1   5     6085.17     5943.48       94.82 o
  -1   1   5     2030.37     1966.34       28.96 o
   0   1   5    14139.03    13991.83      197.38 o
   1   1   5     1987.33     1942.01       26.38 o
   2   1   5     5457.71     5464.46       83.32 o
   4   1   5      778.03      739.01       12.89 o
   5   1   5      109.31      104.75        2.58 o
   6   1   5      240.03      243.78        5.16 o
   7   1   5      245.39      259.28        5.95 o
   8   1   5      329.11      322.26        8.73 o
   9   1   5       16.66       20.12        4.76 o
  10   1   5      231.31      231.42       23.81 o
 -10   2   5       45.23       13.84       20.04 o
  -9   2   5      124.58      126.53       14.68 o
  -8   2   5      341.40      374.22       10.32 o
  -7   2   5      240.43      246.76        6.15 o
  -6   2   5     1578.48     1564.87       26.38 o
  -5   2   5      145.41      134.49        3.77 o
  -4   2   5     4737.21     4721.32       79.95 o
  -3   2   5     2099.41     2076.44       32.34 o
  -2   2   5     2400.15     2449.18       37.10 o
  -1   2   5     4718.56     4565.51       66.26 o
   0   2   5      244.99      243.48        3.77 o
   1   2   5     4411.08     4355.17       63.08 o
   2   2   5     2753.65     2793.95       39.48 o
   3   2   5     2110.72     2065.02       33.13 o
   4   2   5     4542.21     4487.56       67.05 o
   5   2   5      173.38      161.50        3.77 o
   6   2   5     1535.63     1571.84       24.60 o
   7   2   5      245.39      250.05        5.16 o
   8   2   5      401.31      423.85       10.51 o
   9   2   5      118.03      133.69        6.74 o
  10   2   5       12.10       14.22       11.31 o
 -10   3   5       77.37       94.33       16.07 o
  -9   3   5       30.75       43.92       16.86 o
  -8   3   5      350.13      330.51        9.72 o
  -6   3   5       53.76       45.01        5.16 o
  -5   3   5     1419.97     1385.74       63.88 o
  -4   3   5      211.27      199.52        5.75 o
  -3   3   5     1236.28     1318.95       19.44 o
  -2   3   5      916.30     1013.80       15.27 o
  -1   3   5       32.93       31.32        4.56 o
   0   3   5     2827.25     2949.81       37.49 o
   1   3   5       57.13       59.92        1.98 o
   2   3   5      982.75     1085.19       13.89 o
   3   3   5     1224.37     1294.81       19.04 o
   4   3   5      179.73      168.40        3.57 o
   5   3   5     1690.16     1666.00       22.61 o
   6   3   5       63.28       58.58        2.98 o
   7   3   5      169.81      172.99        4.56 o
   8   3   5      339.82      341.49        8.33 o
   9   3   5       30.95       39.58        5.75 o
  10   3   5       68.24       77.53       20.63 o
  -9   4   5      267.01      252.53       17.66 o
  -8   4   5      100.77      105.86        6.74 o
  -7   4   5      194.80      204.18        6.55 o
  -6   4   5      281.89      310.30        7.14 o
  -5   4   5       21.23       19.48        3.57 o
  -4   4   5      649.48      670.77       11.31 o
  -3   4   5     1153.55     1180.56       16.47 o
  -2   4   5      930.58      936.72       14.48 o
  -1   4   5     6531.72     6403.92       94.82 o
   0   4   5     1604.86     1538.36       21.23 o
   1   4   5     6862.01     6702.19       93.63 o
   2   4   5      922.84      893.19       13.89 o
   3   4   5     1324.36     1297.90       19.64 o
   4   4   5      793.50      762.58       11.51 o
   5   4   5        7.94       10.43        2.38 o
   6   4   5      267.41      289.55        5.16 o
   7   4   5      189.65      174.85        4.96 o
   8   4   5       93.24      105.48        4.76 o
   9   4   5      284.67      275.89       13.29 o
  -9   5   5       72.80       94.13       10.91 o
  -8   5   5       50.78       59.10        6.15 o
  -7   5   5      567.95      610.99       16.66 o
  -6   5   5       26.19       31.32        4.56 o
  -5   5   5     1913.53     1891.91       32.73 o
  -4   5   5      636.39      591.36       11.90 o
  -3   5   5     3224.40     3269.76       50.98 o
  -2   5   5      471.54      464.81        8.53 o
  -1   5   5     1387.24     1359.89       18.65 o
   0   5   5     2750.08     2603.58       35.91 o
   1   5   5     1580.26     1534.49       20.23 o
   2   5   5      523.32      515.45        9.32 o
   3   5   5     3055.38     3010.93       44.63 o
   4   5   5      743.51      687.15       11.11 o
   5   5   5     2067.27     1983.87       34.32 o
   6   5   5       57.13       62.68        2.98 o
   7   5   5      622.11      616.12       12.30 o
   8   5   5       73.99       73.69        5.55 o
   9   5   5       81.53       95.77        6.94 o
  -8   6   5       23.21        5.28        8.93 o
  -7   6   5      199.37      193.66        9.72 o
  -6   6   5       25.39       35.00        6.74 o
  -5   6   5      106.73      115.06        5.75 o
  -4   6   5       58.12       62.56        4.76 o
  -3   6   5      975.02      985.32       19.44 o
  -2   6   5      306.49      306.09        6.94 o
  -1   6   5     1201.36     1232.94       16.27 o
   0   6   5       19.44       25.04        2.58 o
   1   6   5     1163.28     1199.74       16.27 o
   2   6   5      341.40      329.99        6.35 o
   3   6   5      838.14      836.66       14.08 o
   4   6   5       68.64       69.17        3.77 o
   5   6   5      116.64      129.77        4.17 o
   6   6   5       29.56       34.19        3.97 o
   7   6   5      158.90      159.87        6.55 o
   8   6   5        8.33        7.73        5.55 o
  -8   7   5       57.53       52.00       10.51 o
  -7   7   5      446.94      472.92       18.25 o
  -6   7   5       79.55       67.85        9.32 o
  -5   7   5     1996.85     1956.39       46.82 o
  -4   7   5      138.07      141.00        7.14 o
  -3   7   5     1595.34     1613.52       30.55 o
  -2   7   5      169.41      175.76        5.75 o
  -1   7   5      160.88      160.79        5.16 o
   0   7   5      130.53      123.13        4.56 o
   1   7   5      146.20      144.83        4.36 o
   2   7   5      160.29      159.65        4.56 o
   3   7   5     1608.43     1529.93       26.58 o
   4   7   5      133.51      126.61        4.76 o
   5   7   5     1972.85     1815.91       38.48 o
   6   7   5       84.90       65.24        5.36 o
   7   7   5      489.79      495.76       17.85 o
   8   7   5       54.95       46.35        8.33 o
  -7   8   5       74.79       68.49        8.73 o
  -6   8   5       84.90      105.27        9.92 o
  -5   8   5       51.58       49.21        7.14 o
  -4   8   5      268.20      293.26       14.68 o
  -3   8   5      566.56      553.66       17.46 o
  -2   8   5      194.41      185.17        9.32 o
  -1   8   5     1559.83     1525.75       25.59 o
   0   8   5      133.31      124.96        4.96 o
   1   8   5     1697.70     1646.38       27.97 o
   2   8   5      149.38      153.74        5.75 o
   3   8   5      537.20      511.52       12.50 o
   4   8   5      315.22      340.23        8.33 o
   5   8   5       35.51       34.07        6.55 o
   6   8   5      105.93      122.27        8.93 o
   7   8   5       86.69       76.58        9.92 o
  -6   9   5       70.03       61.99       12.30 o
  -5   9   5      234.28      216.38       11.51 o
  -4   9   5       76.37       59.49        8.33 o
  -3   9   5      440.79      480.35       15.87 o
  -2   9   5      456.46      502.08       13.69 o
  -1   9   5      134.30      136.40        7.34 o
   0   9   5      637.98      697.06       16.47 o
   1   9   5      121.21      139.67        8.73 o
   2   9   5      507.05      500.09       14.28 o
   3   9   5      436.03      431.73       12.50 o
   4   9   5       46.02       44.98        7.14 o
   5   9   5      245.19      258.09       12.89 o
   6   9   5       39.48       50.87       12.50 o
  -4  10   5      474.91      486.32       33.92 o
  -3  10   5      147.79      135.53       15.87 o
  -2  10   5      288.44      311.73       13.69 o
  -1  10   5      665.75      641.77       20.23 o
   0  10   5       41.26       41.17        7.54 o
   1  10   5      664.76      628.86       20.43 o
   2  10   5      309.27      289.07       15.27 o
   3  10   5      145.01      142.42        9.32 o
   4  10   5      422.14      435.53       15.47 o
  -1  11   5       13.29        8.56       11.90 o
   0  11   5      655.43      686.00       31.94 o
   1  11   5       14.28       20.43       11.90 o
   0   0   6     1650.49     1642.11       29.16 o
   1   0   6     2896.68     2887.04       50.59 o
   2   0   6       20.04       15.51        1.19 o
   3   0   6       28.17       45.63        2.78 o
   4   0   6      271.38      282.40        6.74 o
   5   0   6       24.60       23.89        4.17 o
   6   0   6       -0.40        2.95        2.90 o
   7   0   6      300.34      317.15        9.13 o
   8   0   6      103.55       98.60        6.94 o
   9   0   6      343.39      351.70       14.88 o
  10   0   6       72.21       36.87       20.43 o
 -10   1   6       56.14       50.20       14.88 o
  -9   1   6      110.30      121.45        7.74 o
  -8   1   6      213.25      202.99        8.93 o
  -7   1   6      503.68      518.65       12.70 o
  -6   1   6     1215.25     1163.38       26.58 o
  -5   1   6     3171.04     3166.98       57.53 o
  -4   1   6     1221.60     1228.18       17.85 o
  -3   1   6     4431.51     4357.49       67.84 o
  -1   1   6      616.95      542.32        8.53 o
   0   1   6       40.27       42.99        1.59 o
   2   1   6      463.60      435.93        7.14 o
   3   1   6     3958.79     3921.15       62.49 o
   4   1   6     1318.21     1312.77       27.38 o
   5   1   6     3380.52     3409.25       51.18 o
   6   1   6     1119.83     1079.59       19.04 o
   7   1   6      603.06      596.05       12.89 o
   8   1   6      225.35      214.82        6.94 o
   9   1   6       77.37       99.58        5.75 o
  10   1   6       75.58       47.94       19.64 o
 -10   2   6       85.10       51.20       19.44 o
  -9   2   6      228.33      221.51       22.81 o
  -8   2   6      202.94      205.92        8.33 o
  -7   2   6      414.21      397.45       10.32 o
  -6   2   6      426.90      439.01        8.93 o
  -5   2   6      306.29      292.08        6.35 o
  -4   2   6      397.74      427.82        7.34 o
  -3   2   6     2919.10     2791.40       44.63 o
  -2   2   6     2672.12     2612.50       37.49 o
  -1   2   6     6081.60     5929.54       86.29 o
   0   2   6     4494.40     4441.93       55.94 o
   1   2   6     5917.35     5869.51       88.08 o
   2   2   6     2627.29     2627.35       38.88 o
   3   2   6     3029.59     2875.86       43.44 o
   4   2   6      488.00      497.74        7.54 o
   5   2   6      259.28      260.07        4.76 o
   6   2   6      424.52      429.84        7.54 o
   7   2   6      481.46      447.55        8.93 o
   8   2   6      194.01      196.42        7.34 o
   9   2   6      233.29      232.59        9.32 o
  10   2   6       29.76       51.19       18.65 o
 -10   3   6       52.17       53.62       22.22 o
  -9   3   6       73.99       92.18       14.88 o
  -8   3   6      190.64      200.45        8.13 o
  -7   3   6      251.14      253.61        8.13 o
  -5   3   6      663.96      689.98       13.09 o
  -4   3   6      605.44      599.68       10.32 o
  -2   3   6       82.13       99.27        3.37 o
  -1   3   6      549.50      571.65        8.13 o
   0   3   6      805.01      841.00       11.51 o
   1   3   6      534.23      543.87        7.54 o
   2   3   6       57.73       74.25        2.18 o
   3   3   6      474.71      513.90        8.13 o
   4   3   6      554.86      541.23        9.32 o
   5   3   6      674.28      662.84        9.72 o
   6   3   6      110.89      100.01        3.37 o
   7   3   6      188.06      184.82        4.56 o
   8   3   6      182.11      183.78        5.75 o
   9   3   6       91.85       99.64       11.11 o
  10   3   6       25.59       43.31       19.84 o
  -9   4   6       81.33       78.79       10.12 o
  -8   4   6      149.38      155.43        7.14 o
  -7   4   6      422.14      440.23       10.51 o
  -6   4   6     1003.78     1025.63       19.04 o
  -5   4   6     1885.36     1861.55       31.54 o
  -4   4   6     2661.41     2744.87       46.82 o
  -3   4   6      755.81      769.40       11.51 o
  -2   4   6      487.81      523.29        7.94 o
  -1   4   6      556.84      601.99       13.09 o
   0   4   6      220.40      229.84        3.97 o
   1   4   6      463.21      497.86        6.74 o
   2   4   6      545.73      574.23        7.74 o
   3   4   6      757.99      749.29       11.70 o
   4   4   6     2806.82     2708.86       40.27 o
   5   4   6     1761.18     1667.25       27.57 o
   6   4   6      979.18     1037.86       15.67 o
   7   4   6      424.13      416.50        9.13 o
   8   4   6      167.43      178.14        6.35 o
   9   4   6       76.77       72.47        7.74 o
  -9   5   6       37.69       59.71       10.12 o
  -8   5   6      182.31      186.64        8.73 o
  -7   5   6      105.34      111.92        7.74 o
  -6   5   6      106.13      115.46        5.95 o
  -5   5   6      688.96      716.14       13.29 o
  -4   5   6      819.09      833.68       14.88 o
  -3   5   6      794.89      818.34       12.30 o
  -2   5   6     2866.33     2812.76       40.67 o
  -1   5   6     1754.83     1772.86       28.37 o
   0   5   6     3889.16     3988.37       49.99 o
   1   5   6     1515.19     1515.85       20.63 o
   2   5   6     2883.19     2922.95       42.65 o
   3   5   6      836.75      831.26       14.48 o
   4   5   6      729.82      718.08       12.10 o
   5   5   6      690.35      719.13       12.10 o
   6   5   6      140.05      137.81        3.97 o
   7   5   6      126.17      123.62        4.76 o
   8   5   6      209.48      186.58        7.94 o
   9   5   6       32.14       47.50       22.81 o
  -8   6   6      157.91      143.06       10.71 o
  -7   6   6      172.19      170.90       11.11 o
  -6   6   6      295.78      276.96       10.71 o
  -5   6   6      196.19      176.16        7.54 o
  -4   6   6      592.15      568.87       18.65 o
  -3   6   6       22.22       10.53        3.77 o
  -2   6   6      697.29      725.78       11.31 o
  -1   6   6       25.00       20.84        3.37 o
   0   6   6       49.00       51.61        3.57 o
   1   6   6       56.74       42.95        3.37 o
   2   6   6      638.17      654.50       10.91 o
   3   6   6       18.65       18.44        4.17 o
   4   6   6      711.97      678.87       11.70 o
   5   6   6      151.76      136.32        4.96 o
   6   6   6      320.97      327.38        8.73 o
   7   6   6      188.46      172.09        7.54 o
   8   6   6      134.90      121.60        8.33 o
  -8   7   6      200.95      180.42       13.29 o
  -7   7   6       23.01       42.46        8.33 o
  -6   7   6       80.54       60.26        9.52 o
  -5   7   6      177.35      179.75       10.51 o
  -4   7   6      333.27      363.38        9.72 o
  -3   7   6      185.68      195.60        6.74 o
  -2   7   6     1644.73     1601.59       30.35 o
  -1   7   6     1515.59     1466.95       24.60 o
   0   7   6     3835.20     3742.38       57.13 o
   1   7   6     1496.74     1422.89       22.81 o
   2   7   6     1603.67     1601.25       25.59 o
   3   7   6      186.27      174.35        5.95 o
   4   7   6      448.33      421.30        9.13 o
   5   7   6      164.26      170.66        6.35 o
   6   7   6       59.12       55.54        4.76 o
   7   7   6       57.13       46.41        6.74 o
   8   7   6      224.36      187.68       18.25 o
  -7   8   6       56.34       51.37       10.32 o
  -6   8   6      515.58      496.71       19.64 o
  -5   8   6      363.23      355.37       13.69 o
  -4   8   6      974.82      910.25       24.80 o
  -3   8   6      343.19      341.17       11.51 o
  -2   8   6      327.12      363.98       11.51 o
  -1   8   6      173.18      198.85        7.14 o
   0   8   6      264.83      272.15        7.54 o
   1   8   6      228.73      263.04        6.35 o
   2   8   6      342.79      346.54        7.94 o
   3   8   6      339.82      332.51        9.32 o
   4   8   6     1046.23     1007.85       20.83 o
   5   8   6      432.26      382.26       14.48 o
   6   8   6      475.51      451.90       23.61 o
   7   8   6       81.93       71.41       11.90 o
  -6   9   6      108.11      106.42       13.29 o
  -5   9   6       91.05       89.37        9.72 o
  -4   9   6       98.00       91.28       10.51 o
  -3   9   6      154.34      156.53       10.32 o
  -2   9   6       99.58      113.30        8.73 o
  -1   9   6      169.61      183.13        7.14 o
   0   9   6      375.13      381.63       10.91 o
   1   9   6      162.67      144.17        9.72 o
   2   9   6      155.13      169.48        8.13 o
   3   9   6      149.97      139.22        8.33 o
   4   9   6       71.02       76.60        8.13 o
   5   9   6       73.60       74.38        7.94 o
   6   9   6      111.49       89.86       13.09 o
  -4  10   6      150.57      163.25       15.67 o
  -3  10   6      263.05      279.88       22.61 o
  -2  10   6      298.16      264.22       16.66 o
  -1  10   6      474.71      504.17       20.23 o
   0  10   6      421.95      418.37       14.48 o
   1  10   6      524.90      511.26       16.66 o
   2  10   6      242.61      246.40       11.11 o
   3  10   6      269.79      286.14       12.10 o
   4  10   6      160.29      143.90       12.10 o
   0  11   6       17.06       26.21       14.08 o
   1   0   7      768.90      749.49       12.70 o
   2   0   7       24.60       31.07        1.19 o
   3   0   7     1792.32     1836.65       37.29 o
   4   0   7      879.00      919.90       16.66 o
   5   0   7     1131.73     1123.56       18.45 o
   6   0   7      657.22      660.36       17.06 o
   7   0   7      552.67      541.29       16.47 o
   8   0   7       53.76       88.90        6.74 o
   9   0   7        1.98       19.41       25.39 o
  10   0   7       -0.40        0.02       12.72 o
 -10   1   7      111.49       85.50       17.85 o
  -9   1   7      159.89      158.14        9.72 o
  -8   1   7      227.74      240.23        9.72 o
  -7   1   7      137.67      146.75        6.35 o
  -6   1   7       55.15       50.50        3.77 o
  -5   1   7      372.15      376.11        8.13 o
  -4   1   7      599.69      568.77       10.71 o
  -3   1   7     3864.75     3695.75       55.74 o
  -2   1   7      503.08      533.93        8.33 o
  -1   1   7     4326.97     4482.45       56.54 o
   0   1   7     6217.89     6253.89       88.28 o
   1   1   7     4789.98     4874.43       72.01 o
   2   1   7      606.43      648.32       10.71 o
   3   1   7     3506.49     3393.40       49.99 o
   4   1   7      600.88      563.67       16.86 o
   5   1   7      357.08      359.50        9.92 o
   6   1   7       35.91       28.26        2.18 o
   7   1   7       79.35       96.61        6.74 o
   8   1   7      270.19      251.30       12.70 o
   9   1   7      158.30      170.58       12.50 o
  10   1   7       88.67       66.34       16.07 o
 -10   2   7       27.18       23.67       20.23 o
  -9   2   7       77.76      104.32       10.12 o
  -8   2   7      130.13      148.20        8.13 o
  -7   2   7      427.10      423.19       10.91 o
  -6   2   7      238.65      249.37        6.55 o
  -5   2   7     1461.04     1431.52       24.20 o
  -4   2   7     2125.20     2197.95       33.72 o
  -3   2   7     2983.97     2872.78       45.03 o
  -2   2   7     2237.08     2186.14       32.34 o
  -1   2   7     3281.33     3219.81       51.97 o
   0   2   7     4040.32     3878.90       51.38 o
   1   2   7     3220.03     3219.76       47.21 o
   2   2   7     2174.79     2154.04       31.74 o
   3   2   7     2817.73     2687.19       40.87 o
   4   2   7     2140.47     2224.09       28.96 o
   5   2   7     1256.11     1239.93       17.66 o
   6   2   7      226.35      229.18        4.36 o
   7   2   7      491.18      484.47        8.53 o
   8   2   7      125.97      139.71        5.55 o
   9   2   7      105.14      115.45       11.31 o
  10   2   7       60.31       15.60       21.82 o
  -9   3   7       64.08       53.51       19.64 o
  -8   3   7      137.28      161.91        8.33 o
  -7   3   7      137.28      146.94        6.15 o
  -6   3   7      282.49      290.55        7.14 o
  -5   3   7      168.02      172.96        5.36 o
  -2   3   7      711.57      718.56       11.90 o
  -1   3   7     1680.04     1643.19       24.40 o
   0   3   7     4874.49     4733.40       60.70 o
   1   3   7     1506.86     1516.53       21.62 o
   2   3   7      735.38      777.04       10.32 o
   3   3   7      579.06      601.16        8.93 o
   4   3   7      623.49      601.22        9.52 o
   5   3   7      135.29      141.74        2.98 o
   6   3   7      295.98      276.13        5.75 o
   7   3   7      140.05      151.40        3.97 o
   8   3   7      148.98      150.38        4.96 o
   9   3   7       44.63       52.07        7.54 o
  -9   4   7      103.16      102.81       10.12 o
  -8   4   7      191.23      175.93       11.11 o
  -7   4   7      339.22      338.34        9.13 o
  -6   4   7       50.98       50.83       12.30 o
  -5   4   7      113.27      105.00        4.96 o
  -4   4   7     1264.84     1260.02       19.24 o
  -3   4   7      708.20      701.48       11.31 o
  -2   4   7     2568.57     2556.85       34.32 o
  -1   4   7     1522.93     1544.61       20.43 o
   0   4   7     1925.43     1922.51       26.78 o
   1   4   7     1393.99     1432.77       18.85 o
   2   4   7     2623.91     2585.54       35.11 o
   3   4   7      801.24      773.01       11.31 o
   4   4   7     1343.80     1294.57       21.03 o
   5   4   7      133.71      146.47        3.77 o
   6   4   7      103.35      104.42        3.57 o
   7   4   7      337.83      314.65        6.94 o
   8   4   7      201.35      190.53        6.94 o
   9   4   7       73.00      101.33       12.50 o
  -9   5   7       17.66       27.77        9.13 o
  -8   5   7      228.73      223.14        9.92 o
  -7   5   7      188.26      230.69       12.70 o
  -6   5   7      771.88      738.57       17.66 o
  -5   5   7     1241.44     1290.33       23.21 o
  -4   5   7     1735.39     1762.78       30.55 o
  -3   5   7      355.29      366.68        6.94 o
  -2   5   7     1165.06     1184.82       16.07 o
  -1   5   7      110.50      102.17        7.34 o
   0   5   7      675.27      668.72       10.71 o
   1   5   7      162.67      170.01        3.97 o
   2   5   7     1167.04     1186.14       17.85 o
   3   5   7      434.44      446.18        7.34 o
   4   5   7     1843.51     1763.43       28.76 o
   5   5   7     1246.39     1224.42       19.84 o
   6   5   7      840.12      784.24       14.88 o
   7   5   7      168.62      193.92        6.15 o
   8   5   7      250.95      246.23        8.33 o
   9   5   7       26.19       23.78       18.65 o
  -8   6   7       81.33       72.45       10.12 o
  -7   6   7       42.85       41.27        7.94 o
  -6   6   7       10.91       16.62        6.55 o
  -5   6   7       26.98       37.98        5.95 o
  -4   6   7       81.93       95.36        5.55 o
  -3   6   7       14.48       17.31        3.77 o
  -2   6   7      555.45      571.81        9.52 o
  -1   6   7      905.39      899.45       15.27 o
   0   6   7      997.04      952.98       14.68 o
   1   6   7      942.88      930.15       14.28 o
   2   6   7      587.39      594.35       10.12 o
   3   6   7       54.35       63.97        3.77 o
   4   6   7       90.86       85.02        3.97 o
   5   6   7       37.10       36.55        3.57 o
   6   6   7       18.05       13.88        3.77 o
   7   6   7       54.55       51.66        5.95 o
   8   6   7       61.89       60.47       13.49 o
  -7   7   7       69.63       93.75       14.08 o
  -6   7   7      441.58      433.33       15.67 o
  -5   7   7      388.62      384.27       14.28 o
  -4   7   7     1193.23     1167.12       30.15 o
  -3   7   7      665.55      677.80       15.87 o
  -2   7   7     1237.27     1267.00       21.23 o
  -1   7   7       98.79      114.47        4.76 o
   0   7   7       18.85        8.09        3.97 o
   1   7   7      119.62      125.26        4.17 o
   2   7   7     1345.78     1340.47       23.01 o
   3   7   7      658.61      662.91       12.30 o
   4   7   7     1166.25     1121.05       21.82 o
   5   7   7      397.74      386.11        9.92 o
   6   7   7      370.76      368.73       15.27 o
   7   7   7      117.44      124.57        8.53 o
  -6   8   7       71.22       74.86       10.32 o
  -5   8   7      135.29      126.90        9.72 o
  -4   8   7      133.31      139.87        8.93 o
  -3   8   7      227.34      213.42       12.70 o
  -2   8   7      700.46      703.61       19.44 o
  -1   8   7      767.71      779.34       18.45 o
   0   8   7      896.06      915.87       18.65 o
   1   8   7      708.80      741.97       14.28 o
   2   8   7      752.84      744.84       14.08 o
   3   8   7      165.05      181.63        6.74 o
   4   8   7      158.11      160.11        6.55 o
   5   8   7      151.16      159.56        8.93 o
   6   8   7       57.33       71.56        8.33 o
  -5   9   7      150.37      151.84       14.08 o
  -4   9   7      119.42       98.10       10.12 o
  -3   9   7      356.88      360.41       19.44 o
  -2   9   7      172.79      192.25        9.32 o
  -1   9   7      244.80      241.73       11.31 o
   0   9   7      145.41      146.73        7.34 o
   1   9   7      187.27      193.92        7.94 o
   2   9   7      178.93      186.08        9.32 o
   3   9   7      377.11      394.03       13.49 o
   4   9   7      117.64      118.61        7.54 o
   5   9   7      121.01      139.33        9.13 o
  -3  10   7      242.81      279.98       25.39 o
  -2  10   7       99.78      120.06       16.47 o
   0  10   7      173.78      170.85        9.92 o
   1  10   7      176.16      171.09       11.11 o
   2  10   7      163.46      155.63       10.51 o
   3  10   7      251.94      290.10       13.49 o
   0   0   8     3439.24     3463.67       74.39 o
   1   0   8      784.18      778.20       11.70 o
   2   0   8     4239.68     4285.67       68.04 o
   3   0   8     1456.28     1391.75       23.81 o
   4   0   8      167.83      152.23        4.17 o
   5   0   8      132.91      126.79        3.57 o
   6   0   8      226.35      216.26        6.94 o
   7   0   8       94.43      108.17        5.95 o
   8   0   8      215.44      225.45        9.72 o
   9   0   8        2.38        2.97        7.34 o
  10   0   8       86.29      128.70       26.38 o
 -10   1   8      -14.68        6.11       16.86 o
  -9   1   8       64.47       73.64       10.71 o
  -8   1   8      412.42      396.13       16.47 o
  -7   1   8       -1.98        1.32       17.46 o
  -6   1   8     1586.61     1511.53       33.13 o
  -5   1   8       98.00      106.42        3.17 o
  -4   1   8     1429.69     1451.31       23.01 o
  -3   1   8      482.25      476.62        8.53 o
  -2   1   8     1385.46     1387.65       19.44 o
  -1   1   8       30.35       33.94        2.18 o
   0   1   8        0.79        0.46        1.96 o
   1   1   8       24.00       20.55        1.98 o
   2   1   8     1162.08     1188.37       19.24 o
   3   1   8      575.69      602.18       21.62 o
   4   1   8     1696.91     1720.55       60.11 o
   5   1   8       86.89       83.92        3.97 o
   6   1   8     1691.55     1652.75       30.55 o
   7   1   8        1.39        3.96       15.55 o
   8   1   8      358.07      352.30       15.08 o
   9   1   8       77.56       73.33        9.13 o
  10   1   8      -36.70        9.38       24.40 o
  -9   2   8      115.65       85.34       21.23 o
  -8   2   8      134.70      126.35        7.94 o
  -7   2   8      386.83      399.68       11.90 o
  -6   2   8      206.71      228.53        6.55 o
  -5   2   8     1402.32     1379.61       20.43 o
  -4   2   8      407.07      418.19        7.74 o
  -3   2   8      573.11      558.10        9.72 o
  -2   2   8     3370.40     3198.69       47.81 o
   0   2   8     2308.70     2285.39       30.95 o
   1   2   8      203.34      195.86        3.77 o
   2   2   8     3646.34     3543.80       52.97 o
   3   2   8      634.80      628.85        9.52 o
   4   2   8      478.88      475.82        6.94 o
   5   2   8     1220.01     1195.82       18.65 o
   6   2   8      233.29      239.42        6.94 o
   7   2   8      416.39      399.19       11.31 o
   8   2   8      144.42      127.96       10.12 o
   9   2   8       73.00       98.06        8.93 o
  -9   3   8       32.53       38.63       20.04 o
  -8   3   8      122.20      153.64        7.54 o
  -7   3   8      198.57      212.65        7.94 o
  -6   3   8     1128.76     1130.32       22.02 o
  -5   3   8      551.88      570.87       10.51 o
  -4   3   8      756.41      785.72       11.90 o
  -3   3   8     1055.16      999.40       17.66 o
  -2   3   8      511.41      534.50        8.13 o
   0   3   8      273.36      250.12        4.36 o
   1   3   8      860.36      932.97       12.10 o
   2   3   8      578.46      585.02        9.13 o
   3   3   8      893.29      872.74       14.88 o
   4   3   8      919.87      907.97       15.27 o
   5   3   8      593.94      617.82        9.32 o
   6   3   8     1162.28     1160.01       17.26 o
   7   3   8      185.68      194.32        4.96 o
   8   3   8      134.90      143.46        4.36 o
   9   3   8       27.97       29.16        8.33 o
  -9   4   8       43.84       49.69       10.71 o
  -8   4   8       21.42       27.79        5.75 o
  -7   4   8      522.52      516.22       12.70 o
  -6   4   8       23.61       22.17        4.76 o
  -5   4   8     1038.50     1035.45       18.45 o
  -4   4   8      275.74      261.73        7.54 o
  -3   4   8     1622.12     1605.72       23.81 o
  -2   4   8     1287.85     1304.81       19.64 o
  -1   4   8      436.03      429.31        6.94 o
   0   4   8      707.80      706.81       11.11 o
   1   4   8      526.09      569.47       20.43 o
   2   4   8     1187.48     1227.92       17.06 o
   3   4   8     1512.61     1508.97       21.03 o
   4   4   8      345.37      340.64        6.15 o
   5   4   8      937.52      901.37       14.08 o
   6   4   8       10.32       13.78        2.78 o
   7   4   8      643.33      607.09       13.89 o
   8   4   8       46.62       38.14        5.16 o
   9   4   8       30.35       45.01       14.88 o
  -8   5   8       20.83       17.20        7.14 o
  -7   5   8       67.05       67.08        7.74 o
  -6   5   8       67.65       82.20        6.35 o
  -5   5   8       21.42       24.96        4.56 o
  -4   5   8      113.27      121.88        4.96 o
  -3   5   8     1040.68     1037.09       16.47 o
  -2   5   8      403.30      410.23        6.94 o
  -1   5   8     4020.48     3990.06       56.74 o
   0   5   8      122.99      112.93        3.97 o
   1   5   8     3917.92     3908.27       57.53 o
   2   5   8      345.57      360.81        6.55 o
   3   5   8      944.47      933.32       14.08 o
   4   5   8       97.01       90.90        3.37 o
   5   5   8       15.87       10.56        2.98 o
   6   5   8       84.11       81.03        3.37 o
   7   5   8       56.14       57.59        4.76 o
   8   5   8       21.82       14.30       13.49 o
  -8   6   8        3.17       10.49        9.52 o
  -7   6   8      487.61      493.58       19.64 o
  -6   6   8       52.17       65.10        7.34 o
  -5   6   8      930.38      895.65       20.83 o
  -4   6   8      669.52      684.83       15.27 o
  -3   6   8      576.28      583.01       11.31 o
  -2   6   8      122.79      135.73        3.97 o
  -1   6   8      143.43      133.50        5.16 o
   0   6   8       51.78       52.51        3.77 o
   1   6   8      100.58      101.00        3.97 o
   2   6   8      146.20      150.26        4.56 o
   3   6   8      645.32      626.22       11.31 o
   4   6   8      680.23      679.75       11.51 o
   5   6   8      951.61      934.94       22.02 o
   6   6   8       55.74       54.78        4.56 o
   7   6   8      504.07      472.10       19.84 o
   8   6   8        3.17       14.81       14.08 o
  -7   7   8       98.99       99.66       10.12 o
  -6   7   8       35.51       28.00        8.93 o
  -5   7   8       25.19       39.08        8.73 o
  -4   7   8       96.81       97.53        7.94 o
  -3   7   8     1034.53     1042.81       23.21 o
  -2   7   8       38.68       41.52        3.97 o
  -1   7   8     1939.32     1930.58       34.32 o
   0   7   8       22.02       27.99        3.97 o
   1   7   8     1728.65     1718.82       28.57 o
   2   7   8       43.44       56.39        4.36 o
   3   7   8     1155.74     1118.79       20.83 o
   4   7   8       75.98       78.72        4.36 o
   5   7   8       44.44       50.62        4.36 o
   6   7   8        1.79       22.27       27.85 o
   7   7   8      136.28      115.51       11.70 o
  -6   8   8       56.14       54.32        9.72 o
  -5   8   8      357.47      378.24       14.48 o
  -4   8   8      103.95       94.15        9.52 o
  -3   8   8      246.58      248.66       10.91 o
  -2   8   8      338.03      349.47       11.70 o
  -1   8   8       88.48      110.59        6.35 o
   0   8   8      716.93      703.14       17.85 o
   1   8   8      105.34      108.04        5.36 o
   2   8   8      344.98      360.75        8.73 o
   3   8   8      220.59      216.91        7.74 o
   4   8   8       54.75       54.37        5.55 o
   5   8   8      363.62      370.15       14.88 o
   6   8   8       40.87       50.07       15.87 o
  -5   9   8      -13.09        6.63       11.11 o
  -4   9   8      541.37      515.88       26.19 o
  -3   9   8      199.57      196.83       11.51 o
  -2   9   8      267.81      267.06       12.70 o
  -1   9   8      360.05      384.06       12.89 o
   0   9   8      146.00      152.44        9.32 o
   1   9   8      382.47      351.25       12.10 o
   2   9   8      227.54      270.35       10.71 o
   3   9   8      144.22      159.69        8.33 o
   4   9   8      464.60      466.65       15.47 o
   5   9   8       15.47        5.16       18.25 o
  -3  10   8      168.22      164.06       15.67 o
  -2  10   8      335.85      317.72       27.18 o
  -1  10   8       51.38       52.34       20.23 o
   0  10   8      672.30      636.14       40.27 o
   1  10   8       45.82       37.43        7.94 o
   2  10   8      299.75      301.34       15.27 o
   3  10   8      143.82      151.30       11.11 o
   1   0   9     2404.91     2291.26       50.19 o
   2   0   9       60.31       67.33        2.58 o
   3   0   9     2929.22     2903.20       53.56 o
   4   0   9       45.43       47.35        2.98 o
   5   0   9     2320.20     2318.34       40.07 o
   6   0   9       42.06       41.51        1.98 o
   7   0   9     1061.11     1065.51       27.77 o
   8   0   9       -7.54        0.88        8.93 o
   9   0   9       60.11       58.67       11.31 o
  -9   1   9      168.82      179.88       17.26 o
  -8   1   9       43.25       43.86        6.55 o
  -7   1   9      108.71       96.95        6.15 o
  -6   1   9       30.75       31.82        3.77 o
  -5   1   9      122.40      127.50        4.17 o
  -4   1   9      342.00      328.70        6.55 o
  -3   1   9     1519.36     1461.99       25.79 o
  -2   1   9      379.49      351.06        6.35 o
  -1   1   9     3574.93     3636.35       54.95 o
   0   1   9       45.43       34.34        2.38 o
   1   1   9     3548.35     3554.78       54.75 o
   2   1   9      426.11      406.38        6.94 o
   3   1   9     1521.54     1518.95       31.14 o
   5   1   9      149.38      149.95        4.17 o
   6   1   9       45.63       41.86        2.38 o
   7   1   9      101.97       96.48        5.75 o
   8   1   9       42.06       37.83        8.93 o
   9   1   9      142.83      158.45       10.71 o
  -9   2   9       -4.76        9.52       14.68 o
  -8   2   9       63.08       61.85        6.94 o
  -7   2   9      452.89      481.14       14.08 o
  -6   2   9      116.64      118.45        5.75 o
  -5   2   9     1412.24     1447.30       23.01 o
  -4   2   9      433.45      428.25        7.34 o
  -3   2   9     1178.75     1177.58       19.24 o
  -2   2   9     1675.08     1610.82       24.00 o
  -1   2   9      571.92      579.71        8.13 o
   0   2   9     1321.78     1349.60       17.66 o
   1   2   9      561.01      552.42        8.53 o
   2   2   9     1682.03     1628.35       24.60 o
   3   2   9     1208.50     1206.87       19.64 o
   4   2   9      390.80      355.29        5.36 o
   5   2   9     1332.69     1302.47       25.99 o
   6   2   9      132.71      126.00        4.56 o
   7   2   9      451.70      449.55        9.92 o
   8   2   9       61.10       61.68        8.33 o
   9   2   9       21.03        5.77        9.92 o
  -9   3   9      111.09      121.39       20.63 o
  -8   3   9      113.67      124.63        8.33 o
  -7   3   9       85.90       78.21        6.74 o
  -6   3   9      489.19      527.22       12.50 o
  -5   3   9      237.85      264.81        5.55 o
  -4   3   9     1213.07     1241.94       18.65 o
  -3   3   9     1498.13     1470.87       21.23 o
  -2   3   9      872.06      828.53       13.29 o
  -1   3   9     2064.10     2059.08       33.13 o
   0   3   9      444.36      419.15        6.94 o
   1   3   9     2080.56     2160.41       29.36 o
   3   3   9     1254.13     1289.74       18.85 o
   4   3   9     1211.48     1216.93       18.65 o
   5   3   9      240.63      257.17        4.36 o
   6   3   9      561.60      565.90        8.73 o
   7   3   9       74.99       73.70        4.96 o
   8   3   9      113.47      116.72       11.11 o
   9   3   9      124.18      127.03       18.05 o
  -9   4   9       -0.79       18.05       10.33 o
  -8   4   9       89.86      106.72        7.54 o
  -7   4   9      183.70      205.76        7.54 o
  -6   4   9       32.73       26.04        5.95 o
  -5   4   9      182.11      197.47        5.75 o
  -4   4   9      237.26      239.84        5.95 o
  -3   4   9      833.97      831.88       13.29 o
  -2   4   9     1221.00     1218.81       20.43 o
  -1   4   9      200.56      196.33        3.97 o
   0   4   9     2772.70     2731.20       38.48 o
   1   4   9      198.38      203.08        4.17 o
   2   4   9     1383.47     1385.22       21.62 o
   3   4   9      706.02      682.66       10.32 o
   4   4   9      303.32      314.67        5.75 o
   5   4   9      171.59      172.49        3.97 o
   6   4   9       33.53       29.49        2.38 o
   7   4   9      241.22      235.88        5.55 o
   8   4   9      125.77      111.68       21.82 o
   9   4   9       25.99       23.78       21.03 o
  -8   5   9      157.71      191.02        9.13 o
  -7   5   9       23.61        6.83        7.34 o
  -6   5   9      978.59      965.23       22.22 o
  -5   5   9       81.14       75.16        5.75 o
  -4   5   9      814.13      854.98       29.16 o
  -3   5   9      107.72      105.16        4.76 o
  -2   5   9     1123.00     1113.85       16.27 o
  -1   5   9      213.65      202.23        4.76 o
   0   5   9      127.95      109.10        3.97 o
   1   5   9      192.62      191.37        5.16 o
   2   5   9     1185.49     1214.25       19.84 o
   3   5   9      133.31      133.28        3.77 o
   4   5   9     1026.99     1014.19       16.27 o
   5   5   9       81.33       83.70        3.37 o
   6   5   9      926.22      880.67       15.87 o
   7   5   9        7.74        5.23        4.56 o
   8   5   9      139.66      156.01       21.03 o
  -8   6   9       97.40      109.01       10.12 o
  -7   6   9       28.96       27.16       10.51 o
  -6   6   9       64.67       51.38        8.53 o
  -5   6   9        2.58        4.80        5.95 o
  -4   6   9      288.64      314.20        8.33 o
  -3   6   9      128.94      133.96        5.16 o
  -2   6   9     1526.70     1509.57       23.61 o
  -1   6   9      137.47      146.63        4.56 o
   0   6   9     2227.36     2159.48       36.70 o
   1   6   9      132.32      156.49        5.75 o
   2   6   9     1673.10     1704.95       29.56 o
   3   6   9      125.97      129.23        4.36 o
   4   6   9      326.33      319.29        7.74 o
   5   6   9        4.76        4.73        3.57 o
   6   6   9       70.42       58.07        5.55 o
   7   6   9       25.39       27.14        6.15 o
   8   6   9       81.14      116.69       16.07 o
  -7   7   9       -9.92        4.09        9.32 o
  -6   7   9      543.75      555.27       20.63 o
  -5   7   9       13.49       14.40        7.54 o
  -4   7   9     1127.57     1045.76       29.16 o
  -3   7   9      123.39      119.47        6.55 o
  -2   7   9      683.60      666.54       12.50 o
  -1   7   9      154.93      163.21        5.55 o
   0   7   9       33.33       34.38        4.17 o
   1   7   9      111.49      122.73        4.36 o
   2   7   9      626.87      639.30       13.09 o
   3   7   9       71.61       86.64        4.76 o
   4   7   9     1053.37     1015.68       22.42 o
   5   7   9       18.05       11.86        4.76 o
   6   7   9      578.07      614.20       39.48 o
   7   7   9       17.85        5.18       14.08 o
  -6   8   9       -9.72       11.05       11.70 o
  -5   8   9      126.56      133.12        9.32 o
  -4   8   9       79.75       82.89        9.32 o
  -3   8   9      184.09      190.94       10.32 o
  -2   8   9      641.94      642.38       14.68 o
  -1   8   9       10.12       10.56        5.55 o
   0   8   9      775.65      766.97       20.23 o
   1   8   9       23.21       21.41        4.96 o
   2   8   9      656.62      660.93       17.26 o
   3   8   9      234.88      233.30        8.53 o
   4   8   9       32.34       44.90        4.56 o
   5   8   9      120.81      140.83       17.46 o
   6   8   9       43.84       13.52       16.47 o
  -4   9   9      333.07      299.71       20.04 o
  -3   9   9      189.85      212.05       14.68 o
  -2   9   9      209.09      223.16       12.30 o
  -1   9   9      531.05      590.81       19.24 o
   0   9   9       31.54       11.91        9.13 o
   1   9   9      570.53      581.17       20.23 o
   2   9   9      278.92      278.54       11.90 o
   3   9   9      224.96      261.08        9.72 o
   4   9   9      318.99      308.71       15.47 o
  -2  10   9      207.50      210.25       23.01 o
  -1  10   9       69.83       42.71       19.24 o
   0  10   9      265.23      232.29       25.39 o
   1  10   9       61.10       41.12       15.27 o
   2  10   9      219.01      213.58       25.59 o
   0   0  10     3024.83     3043.62       55.74 o
   1   0  10      662.38      618.73       11.51 o
   2   0  10     4652.70     4455.67       71.02 o
   3   0  10       -2.98        3.45        4.36 o
   4   0  10      354.10      334.38        7.14 o
   5   0  10      152.15      136.78        4.17 o
   6   0  10       58.32       57.27        3.17 o
   7   0  10        9.52        6.36        4.56 o
   8   0  10      248.56      206.76       14.48 o
   9   0  10       12.89       11.86       10.51 o
  -9   1  10       46.22       58.71       21.82 o
  -8   1  10      181.32      192.54       12.30 o
  -7   1  10      133.31      116.51        6.74 o
  -6   1  10      709.19      696.12       13.49 o
  -5   1  10      146.80      145.52        4.76 o
  -4   1  10     1056.75     1012.96       17.26 o
  -3   1  10      403.89      397.75        7.54 o
  -2   1  10      780.81      800.66       12.89 o
  -1   1  10      223.77      237.17        4.17 o
   0   1  10       32.14       33.89        2.58 o
   1   1  10      226.35      224.60        4.96 o
   2   1  10      781.80      805.52       12.10 o
   3   1  10      379.29      377.38        8.13 o
   4   1  10      926.02      916.41       18.25 o
   5   1  10      188.26      180.88        4.96 o
   6   1  10      697.89      689.36       14.08 o
   7   1  10      115.85      108.40        5.75 o
   8   1  10      219.40      233.16       12.30 o
   9   1  10       92.05       78.72       12.70 o
  -9   2  10      214.44      142.50       25.99 o
  -8   2  10       93.43       96.23        8.93 o
  -7   2  10       86.89       82.48        6.74 o
  -6   2  10      226.35      225.95        6.35 o
  -5   2  10      443.17      461.98        9.13 o
  -4   2  10      537.40      524.58        9.32 o
  -3   2  10      397.94      392.94        7.14 o
  -2   2  10     1568.36     1558.09       22.81 o
  -1   2  10     2157.34     2104.93       31.34 o
   0   2  10     1364.23     1389.17       18.85 o
   1   2  10     2124.60     2084.23       31.54 o
   2   2  10     1447.94     1437.30       23.01 o
   4   2  10      595.72      577.37       10.71 o
   5   2  10      520.34      538.63       11.11 o
   6   2  10      223.57      220.52        6.15 o
   7   2  10       78.76       85.87        3.57 o
   8   2  10      103.55      111.97       10.71 o
   9   2  10      125.57      125.05       19.24 o
  -9   3  10       85.30       87.37       16.66 o
  -8   3  10       48.21       54.66        9.72 o
  -7   3  10      100.97       89.18        7.34 o
  -6   3  10      608.82      610.30       15.47 o
  -5   3  10      231.90      244.24        5.16 o
  -4   3  10      639.56      624.98       11.70 o
  -3   3  10      655.04      665.59       10.51 o
  -2   3  10     1042.46     1060.10       16.07 o
  -1   3  10     1243.62     1240.42       17.06 o
   0   3  10      275.15      275.84        4.76 o
   1   3  10     1373.16     1410.45       19.44 o
   2   3  10     1252.35     1230.64       17.46 o
   3   3  10      695.51      723.54       11.11 o
   4   3  10      750.85      740.18       12.89 o
   5   3  10      263.84      256.31        4.17 o
   6   3  10      631.23      624.56       13.49 o
   7   3  10       74.19       68.61        5.95 o
   8   3  10       53.36       41.48       10.51 o
   9   3  10       93.04       81.89       21.82 o
  -8   4  10       87.48       89.13        8.73 o
  -7   4  10      284.87      296.50        9.72 o
  -6   4  10      141.24      127.56        6.35 o
  -5   4  10      604.45      616.17       12.70 o
  -4   4  10      428.29      427.62        8.73 o
  -3   4  10      648.69      643.35       10.91 o
  -2   4  10      709.59      694.15       11.70 o
  -1   4  10      249.16      256.51        4.56 o
   0   4  10      318.00      334.14        5.55 o
   1   4  10      291.81      286.40        5.36 o
   2   4  10      852.02      847.36       12.70 o
   3   4  10      659.00      657.62       11.51 o
   4   4  10      446.74      449.14        8.53 o
   5   4  10      628.45      624.33       10.71 o
   6   4  10      166.44      137.14        4.36 o
   7   4  10      292.80      309.52       11.70 o
   8   4  10       77.37       85.15       15.87 o
  -8   5  10        6.74        7.59       10.12 o
  -7   5  10       74.99       76.14        8.33 o
  -6   5  10      125.37      143.89        8.13 o
  -5   5  10       15.27        7.40        4.96 o
  -4   5  10       40.47       50.05        4.17 o
  -3   5  10     1211.08     1269.79       25.19 o
  -2   5  10      719.11      680.91       10.71 o
  -1   5  10     1280.52     1307.00       19.04 o
   0   5  10     1323.56     1346.52       20.23 o
   1   5  10     1058.33     1031.93       31.94 o
   2   5  10      684.79      661.71       11.70 o
   3   5  10     1011.72     1067.78       16.27 o
   4   5  10       57.13       62.02        3.17 o
   5   5  10        6.94        4.06        2.58 o
   6   5  10      135.09      147.14        5.55 o
   7   5  10       78.16       67.37       10.32 o
   8   5  10       20.63        7.38       15.08 o
  -7   6  10      296.77      283.62       14.28 o
  -6   6  10       50.98       74.08        8.33 o
  -5   6  10      579.46      616.17       16.07 o
  -4   6  10      105.93       90.51        5.95 o
  -3   6  10     1295.39     1320.00       25.39 o
  -2   6  10      111.88      111.82        4.36 o
  -1   6  10      207.50      217.49        5.55 o
   0   6  10       32.53       39.36        3.37 o
   1   6  10      261.26      277.19       10.12 o
   2   6  10       71.42       85.51        4.76 o
   3   6  10     1107.33     1148.08       22.61 o
   4   6  10      103.55       95.95        4.56 o
   5   6  10      554.06      584.31       11.70 o
   6   6  10       59.51       73.07        9.92 o
   7   6  10      313.43      308.86       17.85 o
  -6   7  10       19.64       35.10       11.70 o
  -5   7  10       33.53       45.58        8.53 o
  -4   7  10       70.82       91.45        7.74 o
  -3   7  10      363.42      386.74       10.51 o
  -2   7  10      194.80      215.65        6.35 o
  -1   7  10     1011.52      973.01       18.45 o
   0   7  10      422.34      413.63        9.32 o
   1   7  10     1077.58     1026.19       22.42 o
   2   7  10      204.33      213.68        6.55 o
   3   7  10      354.89      369.85        9.32 o
   4   7  10       95.42      110.89        4.96 o
   5   7  10       58.72       54.51        7.54 o
   6   7  10       50.98       43.10       15.47 o
  -5   8  10      246.98      262.06       16.47 o
  -4   8  10       69.63       76.31        8.33 o
  -3   8  10      208.10      231.79       11.11 o
  -2   8  10       31.74       30.44        6.35 o
  -1   8  10      289.43      296.20        8.53 o
   0   8  10       72.41       76.96        7.34 o
   1   8  10      264.24      290.23       10.51 o
   2   8  10       33.72       39.33        5.55 o
   3   8  10      208.49      221.33        8.93 o
   4   8  10      105.34       89.98        9.13 o
   5   8  10      311.45      297.90       25.19 o
  -4   9  10      259.67      268.75       17.26 o
  -3   9  10      302.72      293.62       16.86 o
  -2   9  10      146.20      159.83       12.50 o
  -1   9  10      352.32      399.59       15.47 o
   0   9  10       29.76       28.23        7.34 o
   1   9  10      439.60      404.91       21.42 o
   2   9  10      126.37      135.84       10.71 o
   3   9  10      297.17      306.99       14.08 o
   4   9  10      203.14      224.94       12.10 o
   0  10  10      182.51      176.62       22.61 o
   1   0  11      171.20      171.49        3.57 o
   2   0  11       89.67       91.89        2.98 o
   3   0  11      698.08      692.38       14.08 o
   4   0  11     2881.21     2738.42       48.60 o
   5   0  11     1516.58     1446.11       26.58 o
   6   0  11      741.73      759.33       16.07 o
   7   0  11      189.65      214.25       12.89 o
   8   0  11       37.10       36.85        8.33 o
  -9   1  11       90.26       76.69       22.22 o
  -8   1  11      102.76      110.23       10.51 o
  -7   1  11      141.24      122.60        9.92 o
  -6   1  11        6.74       15.04        2.98 o
  -5   1  11        4.96       14.13        2.78 o
  -4   1  11      532.84      504.02        9.92 o
  -3   1  11      136.68      130.27        3.97 o
  -2   1  11      320.58      337.37        5.75 o
  -1   1  11     1109.12     1091.46       16.86 o
   0   1  11     1368.00     1383.99       17.66 o
   1   1  11     1147.80     1094.06       17.06 o
   2   1  11      368.58      382.44        6.15 o
   3   1  11      112.28      112.85        4.36 o
   4   1  11      499.11      499.17       12.10 o
   5   1  11       17.26       18.99        4.17 o
   6   1  11       22.61       26.03        2.98 o
   7   1  11      139.85      118.60        4.17 o
   8   1  11      106.73      112.59       13.29 o
   9   1  11       47.81       75.22       22.81 o
  -9   2  11       16.66       38.55       22.61 o
  -8   2  11      130.73      144.13       13.29 o
  -7   2  11      195.60      212.89       13.09 o
  -6   2  11      224.96      200.58        6.94 o
  -5   2  11      415.99      409.74        8.93 o
  -4   2  11      493.36      492.00       10.12 o
  -3   2  11      798.07      791.49       12.50 o
  -2   2  11      357.67      358.22        6.74 o
  -1   2  11      569.73      543.01        9.13 o
   0   2  11      119.62      123.10        3.37 o
   1   2  11      549.10      507.00        9.72 o
   2   2  11      336.25      336.48        6.35 o
   3   2  11      705.42      696.48       12.70 o
   4   2  11      408.26      399.43       13.49 o
   5   2  11      418.77      415.34       12.10 o
   6   2  11      208.29      180.01        4.96 o
   7   2  11      192.03      213.03        6.35 o
   8   2  11      140.85      150.37       22.02 o
   9   2  11       31.34       38.99       15.87 o
  -8   3  11      116.64      118.74       19.04 o
  -7   3  11      166.83      149.80       13.09 o
  -6   3  11      222.58      215.63        6.74 o
  -5   3  11      366.00      393.35        7.94 o
  -4   3  11      542.56      542.83       10.12 o
  -3   3  11      504.07      522.01        8.73 o
  -2   3  11      910.35      880.12       14.48 o
  -1   3  11     1244.81     1172.51       18.05 o
   0   3  11      450.11      461.25        7.14 o
   1   3  11     1020.84     1003.55       14.88 o
   2   3  11      930.98      903.68       13.49 o
   3   3  11      453.69      461.97        8.53 o
   4   3  11      610.60      590.19       10.91 o
   5   3  11      383.66      399.27        6.94 o
   6   3  11      220.99      198.68       13.29 o
   7   3  11      119.82      125.89        7.14 o
   8   3  11      153.54      112.74       17.46 o
  -8   4  11       35.51       53.85       11.31 o
  -7   4  11        8.33       15.20        7.34 o
  -6   4  11       52.57       63.71        8.13 o
  -5   4  11      359.46      380.39        8.73 o
  -4   4  11      298.56      284.36        7.34 o
  -3   4  11      158.70      159.72        5.55 o
  -1   4  11      644.92      648.75       11.70 o
   0   4  11     1349.15     1283.21       20.83 o
   1   4  11      520.14      551.66        8.73 o
   2   4  11      740.54      737.82       10.91 o
   3   4  11      222.97      217.15        4.76 o
   4   4  11      261.06      252.13        6.15 o
   5   4  11      328.11      326.17        7.14 o
   6   4  11       60.31       57.71        2.98 o
   7   4  11       45.23       17.24        9.52 o
   8   4  11       40.27       60.48       13.69 o
  -7   5  11      138.66      141.54       11.70 o
  -6   5  11      310.26      319.49       11.51 o
  -5   5  11      462.02      452.92       11.31 o
  -4   5  11      430.87      423.15        9.92 o
  -3   5  11      391.79      406.61        8.33 o
  -2   5  11      189.05      210.12        5.36 o
  -1   5  11      328.71      319.18        6.15 o
   0   5  11       25.59       25.67        3.17 o
   1   5  11      303.71      310.54        6.74 o
   2   5  11      134.50      149.06        4.36 o
   3   5  11      367.79      372.71        7.94 o
   4   5  11      435.04      452.30        9.72 o
   5   5  11      435.63      446.26       15.27 o
   6   5  11      391.00      371.33       12.70 o
   7   5  11      152.95      129.61       11.90 o
  -7   6  11       45.43       47.98        8.73 o
  -6   6  11       -9.13        3.86        6.94 o
  -5   6  11       23.81       18.36        6.35 o
  -4   6  11       51.78       62.22        5.95 o
  -3   6  11      414.01      422.82       10.71 o
  -2   6  11      580.84      583.13       10.71 o
  -1   6  11      738.75      745.08       12.70 o
   0   6  11     1591.37     1586.40       25.99 o
   1   6  11      794.69      807.98       15.67 o
   2   6  11      673.49      676.76       15.67 o
   3   6  11      445.55      423.53       11.31 o
   4   6  11       69.63       71.15        5.36 o
   5   6  11       11.70       16.47        5.36 o
   6   6  11       23.41        6.21       10.51 o
   7   6  11        7.74       50.86       13.29 o
  -6   7  11      228.93      237.07       15.67 o
  -5   7  11      256.30      238.93       13.29 o
  -4   7  11      219.01      207.38       10.32 o
  -3   7  11      465.59      468.05       12.89 o
  -2   7  11      129.94      140.54        5.95 o
  -1   7  11      136.88      132.45        6.15 o
   0   7  11       61.89       63.18        4.96 o
   1   7  11      128.94      137.67        6.55 o
   2   7  11      144.42      145.69        8.13 o
   3   7  11      477.69      488.96       13.29 o
   4   7  11      275.94      258.21       11.31 o
   5   7  11      287.84      231.02       25.00 o
   6   7  11      175.76      201.33       18.45 o
  -5   8  11       50.98       47.62       11.90 o
  -4   8  11       48.01       40.22       12.89 o
  -3   8  11       63.88       70.20        7.54 o
  -2   8  11      229.72      248.97       10.12 o
  -1   8  11      224.36      244.22        9.72 o
   0   8  11      332.87      324.24       10.51 o
   1   8  11      219.80      255.58        9.92 o
   2   8  11      216.82      226.60       11.70 o
   3   8  11       65.07       47.64       10.12 o
   4   8  11       50.39       42.40        9.32 o
   5   8  11       48.40       63.22       13.69 o
  -3   9  11      115.06      112.48       14.88 o
  -2   9  11      241.82      275.93       16.47 o
  -1   9  11      238.84      255.15       14.48 o
   0   9  11      194.21      206.65       15.47 o
   1   9  11      319.78      303.40       19.04 o
   2   9  11      237.46      252.50       16.27 o
   3   9  11      102.36      109.08       10.91 o
   0   0  12      596.91      569.51       11.90 o
   1   0  12     4245.24     4214.88       55.74 o
   2   0  12      364.42      340.15        7.54 o
   3   0  12     1132.13     1112.10       21.23 o
   4   0  12       89.47       89.69        4.96 o
   5   0  12      223.17      196.92        5.36 o
   6   0  12        7.14       10.15        4.36 o
   7   0  12       82.92      109.18        9.92 o
   8   0  12       96.01       58.37       18.85 o
  -8   1  12       24.20       33.02       19.44 o
  -7   1  12      223.17      239.30       11.90 o
  -6   1  12       29.56       22.15        3.77 o
  -5   1  12      427.10      427.33       10.12 o
  -4   1  12      417.98      390.29        8.53 o
  -3   1  12      594.93      565.73       12.50 o
  -2   1  12      184.09      182.56        4.56 o
  -1   1  12       26.38       22.91        3.37 o
   0   1  12      180.72      186.43        3.57 o
   1   1  12       51.78       49.13        2.38 o
   2   1  12      242.61      242.98        5.55 o
   3   1  12      668.53      662.91       14.48 o
   4   1  12      483.84      444.03       11.11 o
   5   1  12      426.71      434.38       12.50 o
   6   1  12       35.31       31.57        5.55 o
   7   1  12      243.41      234.53        9.32 o
   8   1  12       26.38       20.51       14.68 o
  -8   2  12       28.17       56.63       21.62 o
  -7   2  12       50.59       49.59        9.32 o
  -6   2  12      148.39      165.69        5.55 o
  -5   2  12       26.58       25.72        3.77 o
  -4   2  12      509.83      493.36        9.32 o
  -3   2  12      156.92      158.68        4.17 o
  -2   2  12     1010.53      989.92       16.66 o
  -1   2  12     1141.26     1153.65       20.83 o
   0   2  12      492.37      499.13        8.93 o
   1   2  12     1159.11     1133.93       18.85 o
   2   2  12     1122.61     1141.46       19.84 o
   3   2  12      151.76      154.50        4.17 o
   4   2  12      511.81      505.29       14.68 o
   5   2  12       17.06       14.73        5.55 o
   6   2  12      135.69      141.12        7.74 o
   7   2  12       63.48       55.71        7.54 o
   8   2  12       49.40       72.18       21.62 o
  -8   3  12      108.31       87.61       17.06 o
  -7   3  12      143.23      148.46       12.89 o
  -6   3  12       68.84       66.70        4.36 o
  -5   3  12      408.26      449.29        8.93 o
  -4   3  12      316.21      311.02        6.74 o
  -3   3  12     1518.37     1506.72       25.00 o
  -2   3  12     1143.04     1128.41       18.05 o
  -1   3  12      935.74      937.73       19.64 o
   0   3  12     2017.48     2051.44       28.57 o
   1   3  12      849.64      845.91       12.50 o
   2   3  12     1120.82     1124.67       17.46 o
   3   3  12     1439.22     1451.15       24.80 o
   4   3  12      301.53      292.73        7.34 o
   5   3  12      513.99      505.95       19.04 o
   6   3  12       59.31       68.97        9.72 o
   7   3  12      142.24      144.23       10.12 o
   8   3  12       73.40       91.83       22.02 o
  -8   4  12       59.31       73.17       11.51 o
  -7   4  12       53.56       36.92       11.31 o
  -6   4  12      245.59      258.97        9.72 o
  -5   4  12       58.52       72.84        4.96 o
  -4   4  12      521.93      512.45       11.11 o
  -2   4  12       68.64       54.03        4.17 o
  -1   4  12      791.52      751.07       11.90 o
   0   4  12       73.80       70.49        3.17 o
   1   4  12      759.78      788.47       12.89 o
   2   4  12       50.59       48.10        3.37 o
   3   4  12      113.07      112.36        3.77 o
   4   4  12      544.74      523.82       12.50 o
   5   4  12       72.41       75.05        4.96 o
   6   4  12      297.56      281.11       24.40 o
   7   4  12       -9.32       27.06       18.45 o
   8   4  12       86.69       96.51       18.85 o
  -7   5  12       41.46       44.86        9.72 o
  -6   5  12        6.15        4.11        8.93 o
  -5   5  12       27.38       34.84        4.96 o
  -4   5  12      184.09      189.99        6.94 o
  -3   5  12      121.41      129.44        6.15 o
  -2   5  12      691.54      729.38       12.70 o
  -1   5  12       57.93       55.94        3.17 o
   0   5  12      541.76      537.10       10.32 o
   1   5  12       71.61       66.06        3.57 o
   2   5  12      641.15      691.53       12.10 o
   3   5  12      117.24      133.17        4.56 o
   4   5  12      178.54      192.30        5.55 o
   5   5  12       30.15       32.40        4.76 o
   6   5  12       16.27        5.59        9.72 o
   7   5  12       -3.77       27.70       14.28 o
  -6   6  12      428.69      417.52       17.66 o
  -5   6  12      125.18      120.56        8.53 o
  -4   6  12      718.12      742.23       16.86 o
  -3   6  12      173.38      186.04        7.54 o
  -2   6  12      342.20      361.81        9.72 o
  -1   6  12       43.64       55.61        3.77 o
   0   6  12      101.57       98.13        5.16 o
   1   6  12       29.16       48.04        4.56 o
   2   6  12      358.27      373.81        8.73 o
   3   6  12      182.31      203.48        6.55 o
   4   6  12      774.86      760.60       18.65 o
   5   6  12      156.92      133.41       21.23 o
   6   6  12      387.63      393.08       21.03 o
  -5   7  12       11.31       31.70       10.91 o
  -4   7  12       10.32       12.23        6.94 o
  -3   7  12       41.06       31.03        7.14 o
  -2   7  12      423.33      413.60       11.11 o
  -1   7  12       89.27       89.95        5.75 o
   0   7  12      917.69      929.10       22.42 o
   1   7  12      106.92       95.73        6.35 o
   2   7  12      376.91      385.20       10.32 o
   3   7  12       30.15       17.15        6.94 o
   4   7  12        8.33       16.77        5.95 o
   5   7  12       74.99       30.32       16.47 o
  -4   8  12      128.75      127.67       11.51 o
  -3   8  12      215.24      251.76       14.88 o
  -2   8  12       89.86       81.18        9.52 o
  -1   8  12       96.81      110.00        9.92 o
   0   8  12        5.75        0.26        6.74 o
   1   8  12      135.69      128.39        8.53 o
   2   8  12       75.18       67.54        9.72 o
   3   8  12      244.99      249.49       15.67 o
   4   8  12      106.53      131.90        9.13 o
  -2   9  12      188.46      195.72       14.88 o
  -1   9  12      122.79      139.06       13.09 o
   0   9  12      668.33      634.73       29.36 o
   1   9  12      122.60      145.34       12.30 o
   2   9  12      188.46      205.69       14.48 o
   1   0  13       86.89       91.92        2.58 o
   2   0  13     1920.47     1865.54       33.33 o
   3   0  13       14.68       13.07        4.56 o
   4   0  13     1355.30     1268.51       28.17 o
   5   0  13       -7.94        2.99        5.55 o
   6   0  13      974.62      910.78       26.98 o
   7   0  13       25.00        3.52       18.25 o
   8   0  13      123.39      192.76       24.60 o
  -8   1  13       64.47       97.80       24.60 o
  -7   1  13       39.68       35.42       14.68 o
  -6   1  13       67.65       50.13        6.15 o
  -5   1  13       30.75       39.25        2.98 o
  -4   1  13      150.37      149.18        6.35 o
  -3   1  13       20.83       20.60        5.16 o
  -2   1  13      648.89      650.27       11.90 o
  -1   1  13      240.23      239.19        5.36 o
   0   1  13     1431.68     1395.70       20.04 o
   1   1  13      220.99      213.85        4.56 o
   2   1  13      658.81      654.28       10.32 o
   3   1  13       33.72       33.01        4.76 o
   4   1  13      121.60      121.79        6.15 o
   5   1  13       38.68       35.16        5.16 o
   6   1  13       62.89       51.21        5.75 o
   7   1  13       36.50       39.96       14.08 o
   8   1  13       83.71       76.34       24.00 o
  -8   2  13       87.68       24.23       23.21 o
  -7   2  13        2.58       18.47       13.69 o
  -6   2  13      387.03      413.97       12.30 o
  -5   2  13       63.08       71.95        4.36 o
  -4   2  13      978.19      941.29       17.26 o
  -3   2  13      117.44      134.06        3.97 o
  -2   2  13       39.87       46.11        3.97 o
  -1   2  13      305.90      311.98        6.35 o
   0   2  13       36.90       28.13        2.58 o
   2   2  13       18.85       19.16        2.78 o
   3   2  13      121.21      125.60        3.97 o
   4   2  13      969.86      933.60       21.62 o
   5   2  13       98.99       73.81        7.54 o
   6   2  13      415.20      417.49       16.66 o
   7   2  13       20.63       25.28       14.68 o
   8   2  13       26.78       28.98       14.28 o
  -8   3  13      144.22      148.91       13.69 o
  -7   3  13      256.50      247.96       16.47 o
  -6   3  13       19.64       11.03        6.94 o
  -5   3  13      359.85      377.04        9.32 o
  -4   3  13      349.74      348.63        9.13 o
  -3   3  13      299.55      304.75        6.74 o
  -2   3  13      784.97      822.16       15.67 o
  -1   3  13       89.86       72.23        5.55 o
   0   3  13      774.86      748.35       11.51 o
   1   3  13       63.28       64.57        2.98 o
   2   3  13      767.32      799.70       14.08 o
   3   3  13      353.70      353.65        7.34 o
   4   3  13      353.11      350.09        8.33 o
   5   3  13      347.55      338.72       16.47 o
   6   3  13       27.97        9.36       16.66 o
   7   3  13      296.97      245.55       29.36 o
   8   3  13      141.84      147.14       26.19 o
  -7   4  13       51.78       29.95       12.70 o
  -6   4  13      112.48      120.11        9.13 o
  -5   4  13       32.73       33.83        5.95 o
  -4   4  13       76.97       91.06        5.16 o
  -3   4  13      257.09      251.99        7.14 o
  -2   4  13       11.11        7.72        3.57 o
  -1   4  13      945.06      908.43       19.04 o
   0   4  13       10.91       11.96        2.78 o
   1   4  13      938.52      908.89       16.07 o
   2   4  13       13.49        6.54        2.98 o
   3   4  13      301.73      295.02        6.35 o
   4   4  13       70.62       63.67        4.17 o
   5   4  13       42.65       45.97        4.76 o
   6   4  13      198.97      127.76       19.84 o
   7   4  13       56.54       37.45       22.02 o
  -7   5  13      105.14       97.84       15.47 o
  -6   5  13       23.61       24.56       10.91 o
  -5   5  13      417.78      444.13       13.49 o
  -4   5  13       38.09       33.25        5.36 o
  -3   5  13      530.46      511.38       12.10 o
  -2   5  13       87.48       96.91        4.96 o
  -1   5  13      170.80      166.17        4.96 o
   0   5  13       -3.57        2.37        3.97 o
   1   5  13      212.06      185.89        6.15 o
   2   5  13      100.77      116.75        3.97 o
   3   5  13      515.58      525.93       10.51 o
   4   5  13       29.36       34.78        4.36 o
   5   5  13      440.59      426.32       28.96 o
   6   5  13       44.24       24.91       10.91 o
   7   5  13       92.05      106.18       17.66 o
  -6   6  13        3.37        8.09       11.31 o
  -5   6  13       86.69       97.65        8.13 o
  -4   6  13       19.24       15.16        6.35 o
  -3   6  13      219.80      227.22        8.33 o
  -2   6  13        2.18        0.34        6.35 o
  -1   6  13     1692.74     1683.51       33.13 o
   0   6  13       37.49       33.64        4.76 o
   1   6  13     1717.14     1635.22       32.73 o
   2   6  13       -0.99        0.19        5.58 o
   3   6  13      240.63      262.55        7.74 o
   4   6  13       15.27       15.43        5.95 o
   5   6  13       49.40       90.16       14.28 o
   6   6  13        7.74        4.34        7.74 o
  -5   7  13      524.70      538.27       25.39 o
  -4   7  13       11.70       12.21        8.13 o
  -3   7  13      250.55      247.48       10.71 o
  -2   7  13       98.79       98.53        8.13 o
  -1   7  13       13.29       11.40        7.34 o
   0   7  13       -0.20        1.26        2.41 o
   1   7  13        6.94        9.08        6.15 o
   2   7  13       56.74       75.05        5.36 o
   3   7  13      267.61      256.95       10.71 o
   4   7  13       -5.36       11.11       10.12 o
   5   7  13      451.50      499.57       31.74 o
  -3   8  13      204.72      208.05       16.47 o
  -2   8  13       31.34       36.63       10.71 o
  -1   8  13      202.74      162.56       17.46 o
   0   8  13       63.68       64.99        8.53 o
   1   8  13       97.01      118.18        8.53 o
   2   8  13       32.14       38.81        8.33 o
   3   8  13      205.32      193.33       11.51 o
   0   0  14       60.70       62.11        3.77 o
   1   0  14     1268.02     1207.25       17.66 o
   2   0  14      561.40      582.15       10.51 o
   3   0  14      592.94      572.48       14.08 o
   4   0  14       94.23      102.59        6.74 o
   5   0  14        6.15        0.15        5.55 o
   6   0  14        1.98        0.65       27.77 o
   7   0  14       16.66       27.50       21.62 o
   8   0  14      -15.27       11.60       20.43 o
  -7   1  14      198.18      194.26       25.39 o
  -6   1  14       46.82       48.15        6.94 o
  -5   1  14      259.28      281.28       11.11 o
  -4   1  14        8.13       18.19        6.74 o
  -3   1  14      861.74      769.60       17.06 o
  -2   1  14      102.16       99.39        3.77 o
  -1   1  14      305.70      323.15        6.55 o
   0   1  14      306.69      295.68        5.55 o
   1   1  14      335.45      334.89        5.55 o
   2   1  14      131.13      138.19        4.17 o
   3   1  14      800.45      744.70       15.47 o
   4   1  14       52.17       37.49        5.95 o
   5   1  14      308.87      290.64       11.51 o
   6   1  14       47.61       54.51        6.74 o
   7   1  14      192.82      185.62       20.43 o
  -7   2  14       32.53       65.00       21.03 o
  -6   2  14       98.99      115.32       14.28 o
  -5   2  14       32.34       30.37        6.15 o
  -4   2  14      194.61      195.50        5.75 o
  -3   2  14      392.78      404.13        9.72 o
  -2   2  14      253.72      265.59        7.14 o
  -1   2  14     1107.33     1062.28       18.25 o
   0   2  14       15.27       22.75        1.98 o
   1   2  14     1237.86     1195.99       21.03 o
   2   2  14      235.47      254.41        5.36 o
   3   2  14      401.51      427.42        8.93 o
   4   2  14      192.62      184.77       11.70 o
   5   2  14       22.22       33.74        8.53 o
   6   2  14      106.13      111.75        9.32 o
   7   2  14       50.59       74.40       20.04 o
  -7   3  14       84.11       85.60       12.89 o
  -6   3  14      108.71      116.71       11.70 o
  -5   3  14      235.87      232.58        9.92 o
  -4   3  14       85.70       97.66        5.36 o
  -3   3  14      333.07      326.40        7.94 o
  -2   3  14      455.87      490.98       11.31 o
  -1   3  14      329.30      363.95        8.33 o
   0   3  14      423.53      426.28        7.94 o
   1   3  14      362.43      373.13        6.94 o
   2   3  14      411.83      425.66        8.13 o
   3   3  14      339.82      346.60        7.94 o
   4   3  14       91.25      100.86        5.16 o
   5   3  14      190.84      213.55       16.66 o
   6   3  14      115.26      121.69       10.12 o
   7   3  14      101.57       82.04       17.26 o
  -7   4  14       52.57       56.19       12.89 o
  -6   4  14      189.45      200.53       15.08 o
  -5   4  14       23.41       18.04        5.95 o
  -4   4  14      517.56      505.15       14.28 o
  -3   4  14       38.09       43.49        4.96 o
  -2   4  14      579.26      552.47       12.30 o
  -1   4  14      225.35      224.15        7.14 o
   0   4  14       25.19       16.34        2.98 o
   1   4  14      218.21      214.12        5.36 o
   2   4  14      522.52      517.14       10.12 o
   3   4  14       48.40       50.59        3.77 o
   4   4  14      542.16      490.97       16.27 o
   5   4  14       27.77       27.86       12.30 o
   6   4  14      203.34      167.22       22.22 o
   7   4  14       46.42       59.74       16.86 o
  -6   5  14      -10.12       20.67       13.89 o
  -5   5  14       20.23       22.69        7.34 o
  -4   5  14       47.61       55.86        6.74 o
  -3   5  14      230.12      249.19        7.74 o
  -2   5  14      532.44      511.03       12.89 o
  -1   5  14      121.01      121.41        4.36 o
   0   5  14      650.08      613.86       12.10 o
   1   5  14      161.48      172.92        5.36 o
   2   5  14      480.47      475.90       10.32 o
   3   5  14      250.75      263.91        6.94 o
   4   5  14       55.94       48.00       11.31 o
   5   5  14       41.86       32.25       19.04 o
   6   5  14       43.05       22.46       19.64 o
  -5   6  14       20.23       33.02       11.31 o
  -4   6  14      272.96      267.27       13.49 o
  -3   6  14        8.33        1.95        6.55 o
  -2   6  14      138.07      142.16        7.34 o
  -1   6  14       10.12       13.04        6.35 o
   0   6  14       72.21       76.34        4.96 o
   1   6  14        8.53        9.70        4.96 o
   2   6  14      148.58      147.30        6.15 o
   3   6  14        6.15        5.50        4.76 o
   4   6  14      276.54      273.84       12.50 o
   5   6  14       30.35       42.56       13.49 o
  -4   7  14       69.03      102.34       12.30 o
  -3   7  14       25.00       39.60        9.92 o
  -2   7  14      394.97      414.40       16.47 o
  -1   7  14       61.89       56.47        9.92 o
   0   7  14      381.67      354.47       15.47 o
   1   7  14       35.31       48.20        7.14 o
   2   7  14      461.62      449.02       16.47 o
   3   7  14       27.97       30.31        7.74 o
   4   7  14       79.15       98.35       14.28 o
  -2   8  14      158.11      153.55       13.89 o
  -1   8  14       39.68       45.96        9.13 o
   0   8  14       92.24       81.36       11.11 o
   1   8  14       45.43       33.98       10.32 o
   2   8  14      173.58      189.39       11.51 o
   1   0  15      405.68      423.43        6.55 o
   2   0  15       22.42       36.40        2.78 o
   3   0  15      495.54      517.85       13.09 o
   4   0  15      269.59      220.00       12.10 o
   5   0  15      305.10      321.03       13.09 o
   6   0  15      348.94      300.65       25.79 o
   7   0  15      139.46      101.47       24.20 o
  -7   1  15       70.42       14.76       23.01 o
  -6   1  15       44.83       22.20       14.28 o
  -5   1  15        9.92       21.88        7.94 o
  -4   1  15       82.92       92.16        6.74 o
  -3   1  15      169.61      170.71        6.35 o
  -2   1  15      826.83      828.08       22.81 o
  -1   1  15      411.83      447.14        8.33 o
   0   1  15      645.51      579.32       10.12 o
   1   1  15      350.73      363.36        5.95 o
   2   1  15      676.46      669.72       13.09 o
   3   1  15      109.11      108.80        4.56 o
   4   1  15       89.67       92.56        8.73 o
   5   1  15       18.25       15.21        7.14 o
   6   1  15       60.70       27.70       14.28 o
   7   1  15       15.47       19.88       14.68 o
  -7   2  15       10.12       24.62        9.52 o
  -6   2  15      339.42      311.66       17.66 o
  -5   2  15      138.66      141.49        8.33 o
  -4   2  15      264.63      232.37       10.51 o
  -3   2  15       98.20      110.43        6.15 o
  -2   2  15      617.74      583.27       13.29 o
  -1   2  15       90.26       95.50        4.17 o
   0   2  15       21.42       27.54        1.79 o
   1   2  15      104.15      100.86        3.57 o
   2   2  15      618.14      617.69       12.30 o
   3   2  15      106.33      104.79        3.97 o
   4   2  15      259.87      235.44       12.50 o
   5   2  15      116.45      114.86       10.71 o
   6   2  15      339.42      316.24       27.77 o
   7   2  15       36.10       30.74       20.04 o
  -6   3  15      158.50      140.74       13.89 o
  -5   3  15       53.36       76.44        7.74 o
  -4   3  15       26.58       32.50        6.74 o
  -2   3  15      196.59      204.23        6.74 o
  -1   3  15      260.07      295.63        7.94 o
   0   3  15       86.89       69.82        2.58 o
   1   3  15      325.14      358.42        7.34 o
   2   3  15      198.57      203.54        5.55 o
   3   3  15      169.81      184.14        6.35 o
   4   3  15       66.46       43.40       17.06 o
   5   3  15       74.59       91.11       11.31 o
   6   3  15      152.55      161.21       22.42 o
  -6   4  15       46.62       36.97        9.92 o
  -5   4  15       34.32       28.85       11.51 o
  -4   4  15       89.27       94.55        7.54 o
  -3   4  15      141.44      147.26        6.94 o
  -2   4  15      156.92      171.13        7.74 o
  -1   4  15      461.82      454.70       11.70 o
   0   4  15      217.22      246.05        5.55 o
   1   4  15      537.20      499.29       10.91 o
   2   4  15      123.98      122.14        4.96 o
   3   4  15      179.33      179.52        6.35 o
   4   4  15      101.97      102.83       11.51 o
   5   4  15       63.48       45.14       19.04 o
   6   4  15       70.42       43.82       15.87 o
  -5   5  15      281.30      274.65       17.46 o
  -4   5  15      243.01      233.18       10.51 o
  -3   5  15      113.07      125.41        7.54 o
  -2   5  15      175.56      179.74        8.73 o
  -1   5  15       39.68       23.69        6.35 o
   0   5  15       56.54       50.01        4.56 o
   1   5  15       39.08       30.11        4.96 o
   2   5  15      166.24      175.83        5.75 o
   3   5  15      129.14      146.97        6.15 o
   4   5  15      172.19      198.89       16.86 o
   5   5  15      293.79      251.83       26.19 o
  -4   6  15       45.23       58.85       10.32 o
  -3   6  15       57.93       60.62        7.94 o
  -2   6  15      175.96      203.00        9.13 o
  -1   6  15      202.34      188.15       11.51 o
   0   6  15      572.91      589.11       19.84 o
   1   6  15      147.00      132.78        8.33 o
   2   6  15      158.50      173.85        7.94 o
   3   6  15       62.09       62.55        9.92 o
   4   6  15       43.05       44.12       12.70 o
  -3   7  15      367.59      338.97       18.45 o
  -2   7  15       39.28       50.47        9.72 o
  -1   7  15       83.71       79.84       12.89 o
   0   7  15      234.68      240.55       12.70 o
   1   7  15      124.38      108.14        9.52 o
   2   7  15       48.80       52.44        7.74 o
   3   7  15      299.35      301.57       16.07 o
   0   0  16      403.50      426.52        9.92 o
   1   0  16       35.51       20.38        3.57 o
   2   0  16      683.40      694.19       13.49 o
   3   0  16       17.06       14.43        5.95 o
   4   0  16      196.00      212.97       11.11 o
   5   0  16       23.81       24.38        9.72 o
   6   0  16      -31.14        0.55       18.65 o
  -6   1  16      179.73      160.48       23.61 o
  -5   1  16      134.10      124.48        8.33 o
  -4   1  16      188.66      204.85        8.73 o
  -3   1  16      215.83      187.90        9.32 o
  -2   1  16       45.63       41.89        4.96 o
  -1   1  16      208.10      201.10        5.55 o
   0   1  16        5.16        3.57        1.98 o
   1   1  16      232.30      228.90        5.16 o
   2   1  16       85.10       77.88        3.97 o
   3   1  16      243.80      222.11       12.70 o
   4   1  16      248.37      220.70       13.69 o
   5   1  16      142.63      111.46       12.10 o
   6   1  16      136.48      140.06       18.65 o
  -6   2  16       -3.97        7.15       12.89 o
  -5   2  16       92.84      108.37        6.74 o
  -4   2  16       95.62       96.15        8.53 o
  -3   2  16      281.10      259.68       10.32 o
  -2   2  16      203.14      214.61        7.54 o
  -1   2  16      338.23      322.88        7.94 o
   0   2  16      266.42      278.49        5.36 o
   1   2  16      383.46      363.30        6.94 o
   2   2  16      193.22      208.10        5.36 o
   3   2  16      277.53      269.87        8.73 o
   4   2  16       88.67      101.29        9.13 o
   5   2  16       91.25      103.98       11.51 o
   6   2  16       15.08        7.15       19.24 o
  -6   3  16      107.72      103.36       12.70 o
  -5   3  16       30.35       20.80       10.71 o
  -4   3  16      171.00      194.26       10.12 o
  -3   3  16      182.70      161.67        9.52 o
  -2   3  16      131.13      128.51        9.13 o
  -1   3  16      264.04      271.94        8.73 o
   0   3  16       51.18       41.18        4.36 o
   1   3  16      266.62      282.46        6.15 o
   2   3  16      100.38      107.04        4.56 o
   3   3  16      144.81      145.82        6.94 o
   4   3  16      139.06      162.10       11.11 o
   5   3  16       18.05        8.01        9.92 o
   6   3  16       84.71      103.47       17.26 o
  -5   4  16      140.45      137.85       14.28 o
  -4   4  16      151.36      140.69       10.12 o
  -3   4  16      216.82      212.83       10.32 o
  -2   4  16      233.88      213.07       11.11 o
  -1   4  16      163.46      133.69        8.33 o
   0   4  16       81.14       79.95        3.37 o
   1   4  16      147.39      130.26        5.16 o
   2   4  16      177.55      169.43        6.15 o
   3   4  16      173.98      193.49        8.33 o
   4   4  16      128.15      133.15       11.70 o
   5   4  16      135.09      161.97       16.47 o
  -4   5  16       66.65       59.94        8.73 o
  -3   5  16      228.73      199.14       12.70 o
  -2   5  16      154.53      140.58        9.32 o
  -1   5  16      232.50      254.30       11.70 o
   0   5  16      205.72      175.28        9.52 o
   1   5  16      290.22      304.54       10.32 o
   2   5  16      142.63      144.94        7.74 o
   3   5  16      206.91      217.19       14.28 o
   4   5  16       35.11       63.31       18.25 o
  -3   6  16       65.27       82.61        9.52 o
  -2   6  16       33.13       46.21        9.92 o
  -1   6  16       57.53       56.17        8.93 o
   0   6  16       11.11       17.88        7.54 o
   1   6  16       43.25       39.49        8.93 o
   2   6  16       41.26       49.80       10.71 o
   3   6  16       91.85       89.55       10.32 o
  -1   7  16      144.81      185.95       13.09 o
   0   7  16       84.31       75.48       12.30 o
   1   7  16      203.93      205.96       13.29 o
   1   0  17       10.71        8.46        3.17 o
   2   0  17       36.90       32.02        4.17 o
   3   0  17      268.01      274.17       10.32 o
   4   0  17       11.31        2.76        7.34 o
   5   0  17      369.57      333.97       31.94 o
   6   0  17        4.17        0.40       14.68 o
  -6   1  17       17.46       26.97       11.51 o
  -5   1  17       27.38       32.11       11.11 o
  -4   1  17        8.13        0.65        6.15 o
  -3   1  17       49.20       48.66        6.15 o
  -2   1  17      160.09      140.24        5.95 o
  -1   1  17      838.73      796.86       17.06 o
   0   1  17       57.33       31.26        2.38 o
   1   1  17      862.54      849.02       15.87 o
   2   1  17      162.47      136.69        5.95 o
   3   1  17       71.42       83.76        9.13 o
   4   1  17       12.70        4.60       10.91 o
   5   1  17       29.36       27.33       10.71 o
   6   1  17       93.04       32.02       16.47 o
  -5   2  17      167.83      206.19       14.48 o
  -4   2  17       22.81       22.61        6.74 o
  -3   2  17      282.49      299.52       11.70 o
  -2   2  17      176.75      171.32       10.51 o
  -1   2  17       62.29       69.51        4.76 o
   0   2  17      164.45      163.87        5.75 o
   1   2  17       60.50       65.48        3.17 o
   2   2  17      122.79      127.07        5.36 o
   3   2  17      270.78      314.10       13.69 o
   4   2  17       26.38       22.26        7.74 o
   5   2  17      288.83      263.37       17.66 o
  -5   3  17        4.96        2.88       10.12 o
  -4   3  17      147.19      162.46        9.92 o
  -3   3  17       42.25       35.49        7.74 o
  -2   3  17       22.81       16.31        7.34 o
  -1   3  17      321.17      306.28       10.12 o
   0   3  17        6.94        0.41        4.17 o
   1   3  17      280.70      267.50        7.14 o
   2   3  17       -3.97       13.77        4.17 o
   3   3  17       29.95       32.81        6.35 o
   4   3  17      135.49      140.96       11.51 o
   5   3  17       -9.13        1.67       13.89 o
  -4   4  17       38.48       33.65        7.74 o
  -3   4  17       46.62       36.01        8.73 o
  -2   4  17      198.97      208.21       10.51 o
  -1   4  17       14.28        0.36        8.93 o
   0   4  17      613.18      609.70       19.44 o
   1   4  17       -1.39        0.29       15.00 o
   2   4  17      186.47      220.34       11.11 o
   3   4  17       38.68       35.89       14.48 o
   4   4  17        7.74       27.92       12.89 o
  -3   5  17        6.74       22.31       12.10 o
  -2   5  17       76.57       85.49        9.52 o
  -1   5  17       98.99       62.56       17.26 o
   0   5  17       19.84       27.64        6.55 o
   1   5  17       64.87       72.37        6.94 o
   2   5  17       80.74       99.98        9.32 o
   3   5  17       33.92       13.88       13.69 o
  -2   6  17      142.63      150.36       11.31 o
  -1   6  17       40.47       21.74        9.32 o
   0   6  17      214.84      228.55       14.68 o
   1   6  17       30.75       26.71        7.14 o
   2   6  17      138.07      167.18       15.08 o
   0   0  18      148.19      137.96       12.89 o
   1   0  18        1.59        5.48       12.06 o
   2   0  18       52.17       51.73        6.35 o
   3   0  18       22.61       35.91        5.95 o
   4   0  18       55.94       49.00        7.94 o
   5   0  18       -1.98       20.09       38.88 o
  -5   1  18       -5.55        0.68       11.51 o
  -4   1  18      355.29      344.94       15.08 o
  -3   1  18        1.19       15.76       16.66 o
  -2   1  18       88.48       75.99        7.94 o
  -1   1  18       47.21       50.42        4.96 o
   0   1  18       -3.17        1.97        4.56 o
   1   1  18       49.40       52.93        4.17 o
   2   1  18       62.89       70.76        7.14 o
   3   1  18       -0.20       15.58        2.67 o
   4   1  18      288.04      286.21       17.26 o
   5   1  18      -20.43        1.11       13.69 o
  -4   2  18      119.82      127.61       10.12 o
  -3   2  18       96.81      102.53        8.73 o
  -2   2  18      261.86      255.22       12.10 o
  -1   2  18       18.25       21.44        4.76 o
   0   2  18      270.39      255.46        9.13 o
   1   2  18       23.01       24.67        5.36 o
   2   2  18      247.77      250.66       13.69 o
   3   2  18      114.46      114.63       13.29 o
   4   2  18      105.73      114.40       11.90 o
  -4   3  18       92.64       90.54       12.89 o
  -3   3  18       39.28       34.88        7.74 o
  -2   3  18        1.39        1.39       19.44 o
  -1   3  18       85.50       59.70        8.93 o
   0   3  18       -2.58        5.71        5.36 o
   1   3  18       64.47       68.89        6.15 o
   2   3  18       25.99       12.56       10.71 o
   3   3  18       87.48       59.91       17.85 o
   4   3  18       76.57       90.99       17.85 o
  -3   4  18      247.97      266.62       14.88 o
  -2   4  18       45.82       74.85        8.53 o
  -1   4  18      147.79      141.67       10.91 o
   0   4  18       83.71       90.70        8.53 o
   1   4  18      111.29      120.99        9.52 o
   2   4  18       77.96       97.33       16.07 o
   3   4  18      283.88      256.83       24.80 o
  -2   5  18       67.84       82.28       10.12 o
  -1   5  18      317.00      310.45       17.66 o
   0   5  18        2.18        5.83        9.13 o
   1   5  18      245.79      273.67       19.24 o
   1   0  19       39.87       68.83       14.08 o
   2   0  19       23.61       45.71       11.51 o
   3   0  19      226.15      193.67       13.89 o
   4   0  19       14.68        3.99       10.91 o
  -4   1  19       55.74       57.04        9.13 o
  -3   1  19       55.74       42.64        8.93 o
  -2   1  19       40.87       45.40        7.94 o
  -1   1  19      526.89      478.09       33.33 o
   0   1  19       42.06       77.67        8.53 o
   1   1  19      459.04      438.04       30.75 o
   2   1  19       76.97       68.52       16.07 o
   3   1  19       63.08       42.56       16.86 o
   4   1  19       36.30       46.42        9.72 o
  -3   2  19      178.74      158.88       13.69 o
  -2   2  19       34.52       33.49        8.73 o
  -1   2  19       76.77       76.53       14.88 o
   0   2  19       52.37       49.64        7.74 o
   1   2  19       38.29       63.27       13.89 o
   2   2  19       38.88       23.18       10.91 o
   3   2  19      154.73      152.63       17.26 o
  -3   3  19        4.56        0.52       10.32 o
  -2   3  19       30.75       39.19        8.73 o
  -1   3  19       79.75       66.31        9.72 o
   0   3  19        7.14       12.86        6.74 o
   1   3  19       47.61       67.47       11.11 o
   2   3  19       38.88       42.79       16.07 o
   3   3  19        0.20        2.36        5.43 o
  -1   4  19       81.33      131.01        9.72 o
   1   4  19       96.01      130.66       16.27 o
   1   0  20       28.57       53.06       14.48 o
   2   0  20       28.57       22.72       11.11 o
  -2   1  20       -1.98        2.36       47.61 o
  -1   1  20      -12.70       20.12       13.49 o
   1   1  20       31.74       21.87       10.32 o
   2   1  20       21.62        0.61       15.27 o
  -1   2  20       64.87       87.74       15.87 o
   1   2  20       55.35       74.21       15.67 o
